# Supplementary material for: Microbial diversity of extreme habitats in human homes
Source: PeerJ. 2016 Sep 13;4:e2376. doi: 10.7717/peerj.2376 (PMC5028791; doi:10.7717/peerj.2376)
Supplement: Data S1 [file peerj-04-2376-s001.csv]

Taxon	AH.CatWaterBowl	H1.CatDogWater	H5.DW.RinseRes	H4.FrzWall	H1.DryerLint	H1.HotTap	H2.FrzWall	H5.WM.Det	AH.Compost	H1.FrdgCoil	H2.StovePilot	H2.WM.Bleach	AH.FrdgCoil2	H3.FrdgCoil	H4.WM.Det	H5.DryerLint	AH.WatHeatDirect1	H1.OvenUnder	H5.FrdgWall	AH.YardTiller	H1.FrzVent	H1.WM.Det	AH.HotTap2	H5.WM.Bleach	H4.DryerLint	AH.HotTap1	H2.FrzVent	H2.WM.Det	AH.WM.Soft	H5.OvenUnder	AH.FrdgWall	AH.FrdgCoil1	H4.FrdgCoil	H1.StovePilot	H5.FrdgCoil	H5.WM.Soft	H3.HotTap	H3.DW.RinseRes	H1.CatLitter	AH.DryerLint	H2.OvenUnder	H5.FrzWall	H4.FrzVent	AH.DW.Screen	AH.FrzWall	H4.OvenUnder	H3.OvenUnder	H5.FrzVent	H2.DryerLint
k__Archaea;p__Crenarchaeota;c__Thaumarchaeota;o__Nitrososphaerales;f__Nitrososphaeraceae;g__Candidatus Nitrososphaera	0	0	0	0.000307409	0.000739372	0.003241768	0	0	0	0	0	0	0	0	0.000480538	0	0	0	0	0	0	0	0	0.000393856	0	0.003045067	0.000765697	0.000492611	0	0	0.001859888	0	0	0	0	0.000387447	0	0	0	0	0	0	0.001299827	0	0	0	0	0	0
k__Archaea;p__Crenarchaeota;c__Thermoprotei;o__Sulfolobales;f__Sulfolobaceae;g__	0	0	0	0	0	0	0	0	0	0.00179051	0	0	0	0	0	0	0.001135074	0	0	0.000472144	0	0	0.002468582	0	0	0.001218027	0.000382848	0	0	0	0.001859888	0.001305483	0	0	0	0	0	0	0	0.001239669	0	0	0	0	0.00045045	0	0	0	0
k__Archaea;p__Crenarchaeota;c__Thermoprotei;o__Sulfolobales;f__Sulfolobaceae;Other	0	0	0	0	0	0	0	0	0	0	0	0	0	0	0	0	0	0	0	0	0	0	0	0	0	0	0	0	0	0	0	0	0	0	0	0	0	0	0	0	0	0	0	0	0	0	0	0	0
k__Archaea;p__Euryarchaeota;c__Halobacteria;o__Halobacteriales;f__Halobacteriaceae;g__Halalkalicoccus	0	0	0	0	0	0	0	0	0	0	0	0	0	0	0	0	0	0	0	0	0	0	0	0	0	0	0	0	0	0	0	0	0	0	0	0	0	0	0	0	0	0	0	0	0	0	0	0.000305437	0
k__Archaea;p__Euryarchaeota;c__Halobacteria;o__Halobacteriales;f__Halobacteriaceae;g__Halobacterium	0	0	0	0	0	0	0	0	0	0	0	0	0	0	0	0	0	0	0	0	0	0	0	0	0	0	0	0	0	0	0	0	0	0	0	0	0	0	0	0	0	0	0.000433276	0	0	0	0	0	0
k__Archaea;p__Euryarchaeota;c__Halobacteria;o__Halobacteriales;f__Halobacteriaceae;g__Halococcus	0	0	0	0	0	0	0	0.000391236	0	0	0	0	0	0	0	0	0	0	0	0	0	0	0	0	0	0	0	0	0	0	0	0	0	0	0	0	0	0	0	0	0	0	0	0	0	0	0	0	0
k__Archaea;p__Euryarchaeota;c__Halobacteria;o__Halobacteriales;f__Halobacteriaceae;Other	0	0	0	0	0	0	0	0	0	0	0	0	0	0	0	0	0	0	0	0	0	0	0	0.000393856	0	0	0	0	0	0.000430663	0	0	0.000425532	0	0	0	0	0	0	0	0	0	0	0	0	0	0	0.001527184	0
k__Bacteria;Other;Other;Other;Other;Other	0.005988024	0.004317789	0	0.00430372	0.019593346	0.000170619	0.007718283	0.009389671	0.06629055	0.012235154	0.023022185	0.006343907	0.045989305	0.027784052	0.009610764	0.001963672	0.005675369	0.140997831	0.006550218	0.020774315	0.023809524	0.003472222	0.023114901	0.008270973	0.004792332	0.018879415	0.0356049	0.006896552	0.003116478	0.028423773	0.009299442	0.036553525	0.068510638	0.011053795	0.005132254	0.025571484	0.002411576	0.006962257	0.008375209	0.023966942	0.012785742	0.01300578	0.025563258	0.004819277	0.004504505	0.017857143	0.027403219	0.020158827	0.027799841
k__Bacteria;p__Acidobacteria;c__;o__;f__;g__	0	0	0	0	0	0	0	0	0.001410437	0	0	0	0	0	0	0	0	0	0	0	0	0	0	0	0	0.001218027	0	0	0	0	0	0	0	0	0	0.000774893	0	0	0	0.000413223	0	0	0	0	0	0.000510204	0	0	0
k__Bacteria;p__Acidobacteria;c__Acidobacteria;o__Acidobacteriales;f__Acidobacteriaceae;g__	0	0	0	0	0.002218115	0	0.000482393	0.000782473	0	0	0.000418585	0	0.003208556	0	0	0.000981836	0	0	0	0.000944287	0.000690131	0	0	0	0	0.004872107	0.000765697	0.000985222	0	0.00129199	0.000619963	0	0.000425532	0.00036846	0	0	0	0	0	0	0.000387447	0	0	0	0	0	0.000434972	0	0.000794281
k__Bacteria;p__Acidobacteria;c__Acidobacteria;o__Acidobacteriales;f__Acidobacteriaceae;g__Edaphobacter	0	0	0	0	0	0	0	0	0.001410437	0	0	0	0	0	0	0	0	0	0	0	0	0	0	0	0	0.001218027	0	0	0	0	0	0.003916449	0	0	0	0	0.001071811	0	0	0	0	0	0	0	0	0	0	0	0
k__Bacteria;p__Acidobacteria;c__Acidobacteria;o__Acidobacteriales;f__Acidobacteriaceae;g__Granulicella	0	0	0	0	0.000369686	0	0	0	0	0	0	0	0	0	0	0	0	0	0	0	0	0	0	0	0	0	0.000382848	0	0	0	0	0	0	0	0	0	0	0	0	0	0	0	0	0	0	0	0	0	0
k__Bacteria;p__Acidobacteria;c__Acidobacteria;o__Acidobacteriales;f__Acidobacteriaceae;g__Terriglobus	0	0	0	0	0	0	0	0	0	0	0	0	0	0	0	0	0	0	0	0.000472144	0	0	0	0	0	0	0	0	0	0	0	0	0	0	0	0.000774893	0	0	0	0	0	0	0	0	0.00045045	0	0	0	0
k__Bacteria;p__Acidobacteria;c__Acidobacteria;o__Acidobacteriales;f__Acidobacteriaceae;Other	0	0	0	0	0.000369686	0	0	0	0.001410437	0	0	0	0.000534759	0	0	0	0	0.001735358	0	0.000944287	0.000345066	0	0	0.000393856	0	0.000609013	0	0	0	0.000430663	0.000619963	0	0	0	0	0	0	0	0	0	0	0	0	0	0	0	0	0	0
k__Bacteria;p__Acidobacteria;c__Acidobacteria;o__Acidobacteriales;f__Koribacteraceae;g__	0	0	0	0	0	0	0	0	0.001410437	0	0	0	0	0	0	0	0	0.000433839	0	0	0	0	0	0	0	0.009744214	0	0	0	0	0	0	0	0.00036846	0	0.000774893	0	0	0	0	0	0	0	0	0	0	0	0	0
k__Bacteria;p__Acidobacteria;c__Acidobacteria;o__Acidobacteriales;f__Koribacteraceae;g__Candidatus Koribacter	0	0	0	0	0	0	0	0	0.001410437	0	0	0	0	0	0.000480538	0	0	0	0	0	0	0	0	0	0	0.008526188	0	0	0	0	0	0	0	0	0	0.000774893	0	0	0	0	0	0	0	0	0	0	0	0	0
k__Bacteria;p__Acidobacteria;c__Acidobacteria;o__Acidobacteriales;f__Koribacteraceae;Other	0	0	0	0	0.000369686	0	0	0	0	0	0	0	0	0	0	0	0	0	0	0	0	0	0	0	0	0.001218027	0	0.000492611	0	0	0	0	0	0	0	0	0	0	0	0	0	0	0	0	0	0	0	0	0
k__Bacteria;p__Acidobacteria;c__Acidobacteria;o__Acidobacteriales;Other;Other	0	0	0	0	0	0	0	0	0.001410437	0	0.000418585	0	0	0	0	0	0	0	0	0	0	0	0	0	0	0	0	0	0	0	0	0	0	0	0	0	0	0	0	0	0	0	0	0	0	0	0	0	0
k__Bacteria;p__Acidobacteria;c__Acidobacteria-2;o__;f__;g__	0	0	0	0	0	0	0	0	0	0	0	0	0	0	0	0	0	0	0	0	0	0	0.001346499	0	0	0.00182704	0	0	0	0	0.001239926	0	0	0	0	0	0	0	0	0	0	0	0	0	0	0.000510204	0	0.001221747	0
k__Bacteria;p__Acidobacteria;c__Acidobacteria-5;o__;f__;g__	0	0	0	0	0	0	0	0	0	0	0	0	0	0	0	0	0	0	0	0	0	0	0	0	0	0	0	0	0	0	0	0	0	0	0	0.000387447	0	0	0	0	0	0	0	0	0	0	0	0	0
k__Bacteria;p__Acidobacteria;c__Acidobacteria-6;o__;f__;g__	0	0	0	0	0	0	0	0	0.001410437	0	0	0	0	0	0	0	0	0	0	0	0	0	0	0	0	0	0.000382848	0	0	0	0	0	0	0	0	0.000387447	0	0	0	0	0	0	0	0.000401606	0	0	0	0.000305437	0
k__Bacteria;p__Acidobacteria;c__Acidobacteria-6;o__CCU21;f__;g__	0	0	0	0	0	0	0	0	0.001410437	0	0	0	0	0	0	0	0	0	0	0	0	0	0	0.000393856	0	0.008526188	0	0	0	0	0	0	0.000425532	0	0	0	0	0	0	0	0	0	0	0	0	0	0	0	0.000794281
k__Bacteria;p__Acidobacteria;c__Acidobacteria-6;o__iii1-15;f__;g__	0	0	0	0	0.000739372	0	0	0	0.083215797	0	0	0	0.001069519	0.000225887	0.000480538	0	0	0.000867679	0	0	0.000345066	0.000496032	0	0.000393856	0	0.011571255	0	0	0	0	0.006199628	0	0	0	0	0	0.000267953	0	0	0.000413223	0.000387447	0	0	0	0	0	0.001304915	0.000305437	0
k__Bacteria;p__Acidobacteria;c__Acidobacteria-6;o__iii1-15;f__mb2424;g__	0	0	0	0	0	0	0.000482393	0	0.005641749	0	0	0	0	0.000225887	0	0	0	0	0	0	0	0	0	0	0	0	0	0	0	0.000430663	0	0	0	0	0.000394789	0	0.001071811	0	0	0	0	0	0	0	0	0	0	0.00091631	0
k__Bacteria;p__Acidobacteria;c__Acidobacteria-6;o__iii1-15;f__RB40;g__	0	0	0	0	0	0	0	0	0.001410437	0	0	0	0	0	0	0	0	0	0	0	0	0	0	0	0	0.000609013	0	0	0	0	0.001239926	0	0	0	0	0	0	0	0	0	0	0	0	0	0	0	0	0	0
k__Bacteria;p__Acidobacteria;c__Acidobacteria-6;o__iii1-15;Other;Other	0	0	0	0	0	0	0	0	0.002820874	0	0	0	0	0	0	0	0	0	0	0	0	0	0	0	0	0	0	0	0	0	0	0	0	0	0	0	0	0	0	0	0	0	0	0	0	0	0	0	0
k__Bacteria;p__Acidobacteria;c__Acidobacteria-6;Other;Other;Other	0	0	0	0	0	0	0	0	0.018335684	0	0	0	0	0	0	0	0	0	0	0	0	0	0	0	0	0.002436054	0	0.000492611	0	0	0	0	0	0	0	0	0	0	0	0	0	0	0	0	0	0	0	0	0
k__Bacteria;p__Acidobacteria;c__Chloracidobacteria;o__;f__;g__	0	0.004317789	0	0	0.000369686	0	0	0	0.05077574	0	0.000418585	0	0	0.000225887	0.001441615	0	0	0.002603037	0	0.004721435	0.000690131	0.000496032	0	0.000787712	0	0.012180268	0.000765697	0.000492611	0	0.00129199	0.009919405	0	0	0.002579219	0	0.003099574	0.000535906	0	0	0	0.002712127	0.000722543	0	0	0.00045045	0.001530612	0.000434972	0.001221747	0
k__Bacteria;p__Acidobacteria;c__iii1-8;o__32-20;f__;g__	0	0	0	0	0	0	0	0	0	0	0	0	0	0	0	0	0	0	0	0	0	0	0	0.000393856	0	0	0	0	0	0	0	0	0	0	0	0	0	0	0	0	0	0	0	0	0	0	0	0	0
k__Bacteria;p__Acidobacteria;c__iii1-8;o__DS-18;f__;g__	0	0	0	0	0	0	0	0	0	0	0	0	0	0	0	0	0	0	0	0	0	0	0	0	0	0.000609013	0	0	0	0	0.001859888	0	0	0	0	0	0	0	0	0	0	0	0	0	0	0	0	0	0
k__Bacteria;p__Acidobacteria;c__RB25;o__;f__;g__	0	0	0	0	0	0	0	0	0.001410437	0	0	0	0	0	0	0	0	0	0	0	0	0	0	0	0	0	0	0	0	0	0	0	0.000425532	0	0	0	0	0	0	0	0	0	0	0	0	0	0	0	0
k__Bacteria;p__Acidobacteria;c__Solibacteres;o__Solibacterales;f__Solibacteraceae;g__Candidatus Solibacter	0.000921234	0	0	0	0.001109057	0	0.003859141	0.000391236	0.01551481	0	0.00083717	0.00066778	0	0.00135532	0	0.000490918	0.001135074	0	0	0.000472144	0.002760524	0.000496032	0.00067325	0.002756991	0	0.017661389	0.000765697	0	0	0.000430663	0.007439554	0.002610966	0	0	0	0.001549787	0.002411576	0	0	0.000413223	0.00116234	0.000361272	0.001299827	0	0	0	0.001304915	0.001221747	0.001588562
k__Bacteria;p__Acidobacteria;c__Sva0725;o__Sva0725;f__;g__	0	0	0	0	0	0	0	0.000391236	0	0	0	0	0.000534759	0	0	0	0	0	0	0	0.000345066	0	0	0	0	0	0	0	0	0	0.001239926	0	0	0	0	0	0	0	0	0	0	0	0	0	0	0	0	0	0
k__Bacteria;p__Acidobacteria;c__TM1;o__;f__;g__	0	0	0	0	0	0	0	0	0	0	0	0	0	0	0	0	0	0	0	0	0	0	0	0	0	0.000609013	0	0	0	0	0	0	0	0	0	0	0	0	0	0	0	0	0	0	0	0	0	0	0
k__Bacteria;p__Acidobacteria;Other;Other;Other;Other	0	0	0	0	0.000369686	0	0	0	0.005641749	0	0	0	0	0	0	0	0	0	0	0	0	0	0	0	0	0	0	0	0	0	0	0	0	0	0	0	0	0	0	0	0	0	0	0	0	0	0	0	0
k__Bacteria;p__Actinobacteria;c__Acidimicrobiia;o__Acidimicrobiales;f__;g__	0	0	0	0	0	0.002047432	0	0	0.001410437	0	0.000418585	0	0.000534759	0.00067766	0.001922153	0	0	0.000433839	0	0	0.000345066	0	0.000224417	0.000787712	0	0.000609013	0.000382848	0	0	0	0	0	0	0.00036846	0	0	0	0	0	0	0	0	0	0	0	0	0.000869943	0.00091631	0.001588562
k__Bacteria;p__Actinobacteria;c__Acidimicrobiia;o__Acidimicrobiales;f__C111;g__	0	0	0	0	0.000369686	0	0.001929571	0.000391236	0	0	0	0	0	0	0.000480538	0	0	0	0	0	0.001380262	0	0	0	0	0.001218027	0.000382848	0	0	0	0	0	0	0.00036846	0.000394789	0	0	0	0	0	0.000387447	0	0	0	0	0	0.000869943	0	0.000794281
k__Bacteria;p__Actinobacteria;c__Acidimicrobiia;o__Acidimicrobiales;f__EB1017;g__	0	0	0	0	0	0	0.000482393	0	0	0	0	0	0	0	0	0	0	0	0	0	0.000690131	0	0	0	0	0.00365408	0	0	0	0	0.001859888	0	0	0	0	0.000387447	0	0	0	0	0	0	0	0	0	0	0	0.000305437	0
k__Bacteria;p__Actinobacteria;c__Acidimicrobiia;o__Acidimicrobiales;f__Iamiaceae;g__Iamia	0	0	0	0	0	0	0	0	0	0	0	0	0	0	0	0	0	0	0	0	0.000345066	0	0	0	0	0.000609013	0	0	0	0	0	0	0	0	0	0	0	0	0	0	0	0	0	0	0	0	0	0	0
k__Bacteria;p__Actinobacteria;c__Acidimicrobiia;o__Acidimicrobiales;f__koll13;g__	0	0	0	0	0	0	0	0	0	0	0	0	0	0	0	0	0	0	0	0	0	0	0	0	0	0	0	0	0	0	0	0	0	0	0	0	0	0	0	0	0	0	0	0	0	0	0	0	0
k__Bacteria;p__Actinobacteria;c__Acidimicrobiia;o__Acidimicrobiales;f__Microthrixaceae;g__	0	0	0	0	0	0	0	0	0	0	0	0	0	0	0	0	0	0	0	0	0	0	0	0.000393856	0	0	0	0	0	0	0	0	0	0	0	0	0	0	0	0	0	0	0	0	0	0	0	0	0
k__Bacteria;p__Actinobacteria;c__Acidimicrobiia;o__Acidimicrobiales;Other;Other	0	0	0	0	0	0	0	0	0	0	0	0	0	0	0	0	0	0.000433839	0	0	0	0	0	0.000393856	0	0.000609013	0	0	0	0	0	0	0	0	0	0	0	0	0	0.001239669	0	0	0	0	0	0	0	0	0
k__Bacteria;p__Actinobacteria;c__Actinobacteria;o__Actinomycetales;f__;g__	0	0	0	0	0	0	0	0	0	0	0.000418585	0	0	0	0	0	0	0	0	0	0.000345066	0	0	0	0	0	0	0	0	0	0	0	0	0	0	0	0	0	0	0.000826446	0	0	0	0	0	0	0	0	0
k__Bacteria;p__Actinobacteria;c__Actinobacteria;o__Actinomycetales;f__ACK-M1;g__	0	0	0	0	0	0	0	0	0	0	0	0	0	0	0	0	0.001135074	0	0	0	0	0	0	0	0	0.000609013	0	0	0	0	0	0	0	0	0	0	0	0	0	0	0	0	0	0	0	0	0	0	0
k__Bacteria;p__Actinobacteria;c__Actinobacteria;o__Actinomycetales;f__Actinomycetaceae;g__	0	0	0	0	0	0	0	0	0	0.000298418	0	0	0	0	0	0	0	0	0	0	0	0	0	0	0	0	0	0	0	0	0.000619963	0	0	0.00036846	0	0	0	0	0	0	0	0	0	0	0	0	0	0	0
k__Bacteria;p__Actinobacteria;c__Actinobacteria;o__Actinomycetales;f__Actinomycetaceae;g__Actinobaculum	0	0	0	0	0	0	0	0	0	0	0	0	0	0	0	0	0	0	0	0	0	0	0	0	0	0	0	0	0	0	0	0	0	0	0	0	0	0	0	0	0	0	0	0	0	0	0	0.000610874	0
k__Bacteria;p__Actinobacteria;c__Actinobacteria;o__Actinomycetales;f__Actinomycetaceae;g__Actinomyces	0	0	0	0	0.002957486	0.000341239	0.000482393	0.000391236	0	0.000298418	0.000418585	0	0	0.000225887	0.001922153	0	0	0.000433839	0.002183406	0	0.003450656	0.005456349	0.001346499	0	0.000798722	0	0.000382848	0.001970443	0	0	0	0	0	0.002210759	0.000394789	0.00116234	0.001607717	0	0	0.000826446	0	0	0.000866551	0	0.000900901	0.001020408	0	0.000610874	0.000794281
k__Bacteria;p__Actinobacteria;c__Actinobacteria;o__Actinomycetales;f__Actinomycetaceae;g__Arcanobacterium	0	0	0	0	0.000369686	0	0	0	0	0	0	0	0	0	0	0	0	0	0	0	0	0.001488095	0.000224417	0	0	0	0	0	0	0	0	0	0	0.00073692	0	0	0	0	0	0	0	0	0	0	0	0.000510204	0	0	0
k__Bacteria;p__Actinobacteria;c__Actinobacteria;o__Actinomycetales;f__Actinomycetaceae;g__Mobiluncus	0	0	0	0	0	0	0	0	0	0	0	0.00033389	0	0	0.000480538	0	0	0	0	0	0	0	0.002692998	0	0.001198083	0	0	0	0	0	0.000619963	0	0	0	0	0	0	0	0	0.000826446	0.000387447	0	0	0	0.00045045	0.000510204	0	0	0
k__Bacteria;p__Actinobacteria;c__Actinobacteria;o__Actinomycetales;f__Actinomycetaceae;g__Parascardovia	0.000460617	0	0	0.000307409	0.003696858	0.000682477	0.002411963	0.000391236	0	0.006565204	0.00083717	0	0.001604278	0.003162412	0.000961076	0.000981836	0.005675369	0.000867679	0.002183406	0	0.003795721	0.000992063	0.000448833	0.003150847	0.007188498	0	0.001148545	0.003448276	0	0.001722653	0	0	0.000425532	0.00110538	0.001184366	0.000387447	0.000535906	0	0.000837521	0.002066116	0.000387447	0.001083815	0.001299827	0	0	0.001020408	0.001304915	0.002138057	0.000794281
k__Bacteria;p__Actinobacteria;c__Actinobacteria;o__Actinomycetales;f__Actinomycetaceae;g__Varibaculum	0	0	0	0	0	0	0	0	0	0.000596837	0	0	0	0	0.000480538	0	0	0	0	0	0.001725328	0	0	0.000393856	0.000399361	0	0	0	0	0	0	0	0	0.00036846	0	0	0	0	0	0	0	0	0	0	0	0.004591837	0	0.00091631	0
k__Bacteria;p__Actinobacteria;c__Actinobacteria;o__Actinomycetales;f__Actinomycetaceae;Other	0	0	0	0	0.001478743	0	0	0.000782473	0	0.001193674	0	0.00033389	0.001069519	0.000451773	0	0.000981836	0	0	0	0	0.001035197	0	0.000224417	0.000393856	0.005191693	0.00182704	0.000382848	0.000985222	0	0	0.000619963	0	0	0	0	0	0.000535906	0	0.00041876	0	0.000774893	0	0	0	0	0	0	0.000610874	0
k__Bacteria;p__Actinobacteria;c__Actinobacteria;o__Actinomycetales;f__Actinopolysporaceae;g__	0	0	0	0	0	0	0	0	0	0	0	0	0	0	0	0	0	0	0	0	0	0	0	0	0	0	0	0	0	0	0	0.002610966	0	0	0	0	0	0	0	0	0	0	0	0	0	0	0	0	0
k__Bacteria;p__Actinobacteria;c__Actinobacteria;o__Actinomycetales;f__Actinosynnemataceae;g__	0	0	0	0	0	0	0	0	0	0	0	0	0	0	0	0	0	0	0	0	0	0	0	0	0	0.001218027	0	0	0	0	0.000619963	0	0	0	0	0.000387447	0	0	0	0	0	0	0	0	0	0	0	0	0
k__Bacteria;p__Actinobacteria;c__Actinobacteria;o__Actinomycetales;f__Actinosynnemataceae;g__Actinoalloteichus	0	0	0	0	0	0	0	0	0	0	0	0	0	0	0	0	0	0	0	0	0	0	0	0	0	0	0	0	0	0	0	0	0	0	0	0	0	0	0	0	0	0	0	0	0	0	0	0	0
k__Bacteria;p__Actinobacteria;c__Actinobacteria;o__Actinomycetales;f__Actinosynnemataceae;Other	0	0	0	0	0	0	0	0	0	0	0	0	0	0	0	0	0	0	0	0	0	0	0	0	0	0	0	0	0	0	0.001239926	0	0	0	0	0	0	0	0	0	0	0	0	0	0	0	0	0.001221747	0
k__Bacteria;p__Actinobacteria;c__Actinobacteria;o__Actinomycetales;f__Beutenbergiaceae;g__	0	0	0	0	0.000739372	0.004265484	0.000482393	0	0	0	0.000418585	0	0	0.000225887	0	0	0	0	0	0	0	0	0	0	0	0	0	0	0	0	0	0	0.000425532	0	0	0	0	0	0	0.000413223	0	0	0	0	0	0	0.000869943	0	0
k__Bacteria;p__Actinobacteria;c__Actinobacteria;o__Actinomycetales;f__Brevibacteriaceae;g__Brevibacterium	0	0	0	0	0.018114603	0.001023716	0	0.00312989	0	0.001492092	0.001255756	0.003005008	0.001069519	0.00067766	0.015377222	0.000981836	0	0.002603037	0	0.000472144	0.010697032	0.055059524	0.002468582	0.002756991	0.016773163	0	0.005359877	0.003940887	0.00038956	0.000430663	0	0.007832898	0	0.005895357	0.001184366	0	0.00187567	0	0.000837521	0.001652893	0.008136381	0.000361272	0.000433276	0	0	0.001530612	0.003914746	0.001832621	0.000794281
k__Bacteria;p__Actinobacteria;c__Actinobacteria;o__Actinomycetales;f__Cellulomonadaceae;g__	0	0	0	0	0	0.001535574	0	0	0	0	0.000418585	0	0	0	0	0	0.002270148	0.002169197	0	0	0.000345066	0	0.002917415	0	0.000399361	0	0	0	0	0.000430663	0.000619963	0.003916449	0	0	0	0	0	0	0.00041876	0.000413223	0.000774893	0.000722543	0	0.000401606	0.001351351	0	0.000434972	0	0
k__Bacteria;p__Actinobacteria;c__Actinobacteria;o__Actinomycetales;f__Cellulomonadaceae;g__Actinotalea	0	0	0	0	0	0	0	0	0	0	0	0	0	0	0	0	0	0	0	0	0	0	0	0	0	0	0	0	0	0	0	0.002610966	0	0.00073692	0	0	0	0	0	0	0	0	0	0	0	0	0	0	0
k__Bacteria;p__Actinobacteria;c__Actinobacteria;o__Actinomycetales;f__Cellulomonadaceae;g__Cellulomonas	0	0	0	0	0	0	0.000964785	0	0	0	0	0	0	0.000451773	0	0	0.001135074	0.000433839	0	0	0.000345066	0	0	0	0.000399361	0	0	0	0	0.000861326	0	0.001305483	0.000425532	0	0	0.000387447	0	0.000366435	0	0.002892562	0	0	0.000433276	0	0	0	0	0	0
k__Bacteria;p__Actinobacteria;c__Actinobacteria;o__Actinomycetales;f__Cellulomonadaceae;g__Demequina	0	0	0	0	0	0	0	0	0	0	0	0	0	0	0	0	0	0	0	0	0	0	0	0	0	0.000609013	0	0	0	0	0	0	0	0	0	0	0	0	0	0	0	0	0	0	0	0	0	0	0
k__Bacteria;p__Actinobacteria;c__Actinobacteria;o__Actinomycetales;f__Cellulomonadaceae;g__Pseudoclavibacter	0	0	0	0	0	0	0	0	0	0	0	0.00066778	0	0	0	0	0	0	0	0	0	0	0	0	0	0	0.000382848	0	0	0	0	0	0	0	0	0	0	0	0	0	0.000387447	0	0	0	0	0.001020408	0	0.000610874	0
k__Bacteria;p__Actinobacteria;c__Actinobacteria;o__Actinomycetales;f__Cellulomonadaceae;Other	0	0	0	0	0	0	0	0	0	0	0	0	0	0	0	0	0	0	0	0	0	0	0	0	0	0	0	0	0	0	0	0	0	0	0	0	0	0	0	0.000413223	0	0	0	0	0	0	0	0	0
k__Bacteria;p__Actinobacteria;c__Actinobacteria;o__Actinomycetales;f__Corynebacteriaceae;g__Corynebacterium	0	0	0	0.003074085	0.059889094	0.117386112	0.071394115	0.217527387	0.001410437	0.088033423	0.036835496	0.165275459	0.038502674	0.049017393	0.296011533	0.075110457	0.019296254	0.036442516	0.080786026	0.000944287	0.104899931	0.317460317	0.1005386	0.179204411	0.188099042	0.037149817	0.064701378	0.111330049	0.00077912	0.080964686	0.032238066	0.075718016	0.031914894	0.09100958	0.032767469	0.194498256	0.149249732	0	0.007537688	0.077272727	0.115846571	0.034682081	0.038994801	0.000401606	0.018918919	0.157653061	0.028273162	0.115149664	0.211278793
k__Bacteria;p__Actinobacteria;c__Actinobacteria;o__Actinomycetales;f__Cryptosporangiaceae;g__Cryptosporangium	0	0	0	0	0	0	0	0	0	0	0	0	0	0	0	0	0	0	0	0.000472144	0	0	0	0	0	0	0.000382848	0	0	0	0.000619963	0	0	0	0	0.000774893	0	0	0	0	0	0	0	0	0	0	0	0	0
k__Bacteria;p__Actinobacteria;c__Actinobacteria;o__Actinomycetales;f__Dermabacteraceae;g__	0	0	0	0	0	0	0.001929571	0	0	0	0.000418585	0	0	0	0	0	0	0	0	0	0	0	0	0	0	0	0.000382848	0	0	0	0	0	0	0	0	0	0	0	0	0	0.001549787	0	0	0	0	0	0	0	0
k__Bacteria;p__Actinobacteria;c__Actinobacteria;o__Actinomycetales;f__Dermabacteraceae;g__Brachybacterium	0	0	0	0	0.003696858	0	0.000964785	0.000782473	0	0	0.002930096	0.001001669	0.000534759	0.00067766	0.001441615	0.001472754	0	0.001301518	0	0	0.001380262	0.005952381	0.000224417	0.005120126	0.003194888	0.000609013	0.004211332	0	0	0.001722653	0	0.011749347	0	0.00073692	0	0.000774893	0.000535906	0	0.00041876	0.000413223	0.00232468	0.000361272	0.001299827	0	0.001351351	0	0.000434972	0.002138057	0.001588562
k__Bacteria;p__Actinobacteria;c__Actinobacteria;o__Actinomycetales;f__Dermabacteraceae;g__Dermabacter	0	0	0	0	0.001848429	0.003071148	0.000482393	0.000782473	0	0	0.000418585	0.004340568	0	0	0.000480538	0.000490918	0	0	0	0	0	0.000496032	0.00067325	0	0	0	0	0.000492611	0	0	0	0	0	0	0	0.003874467	0.000267953	0	0	0.001652893	0.000387447	0.000361272	0	0	0	0.000510204	0	0.000305437	0.003971406
k__Bacteria;p__Actinobacteria;c__Actinobacteria;o__Actinomycetales;f__Dermabacteraceae;Other	0	0	0	0	0	0	0	0	0	0	0	0.00033389	0.001604278	0	0.001922153	0	0	0	0	0	0.000345066	0.001488095	0	0.001181568	0.001996805	0	0	0	0	0	0	0	0	0.00036846	0.000394789	0	0	0	0	0	0.000774893	0.000361272	0	0	0	0.000510204	0	0	0
k__Bacteria;p__Actinobacteria;c__Actinobacteria;o__Actinomycetales;f__Dermacoccaceae;g__Dermacoccus	0	0	0	0	0	0.000170619	0.002411963	0.003912363	0	0	0.000418585	0.008013356	0	0	0	0.012763868	0	0.000433839	0.004366812	0	0.000690131	0.000992063	0	0	0.004392971	0	0.004211332	0.003940887	0	0	0.001859888	0.010443864	0	0.00036846	0	0	0	0	0	0.001652893	0	0.000361272	0	0	0.00045045	0.006122449	0.001739887	0.002443494	0.015091342
k__Bacteria;p__Actinobacteria;c__Actinobacteria;o__Actinomycetales;f__Dermatophilaceae;g__	0	0	0	0	0	0	0	0.028169014	0	0	0	0	0	0.000225887	0	0	0.001135074	0	0	0	0	0	0	0	0	0	0	0	0	0	0.001239926	0	0	0	0	0	0	0	0	0	0.000387447	0	0	0	0	0	0	0	0
k__Bacteria;p__Actinobacteria;c__Actinobacteria;o__Actinomycetales;f__Dietziaceae;g__Dietzia	0	0	0	0	0.000369686	0	0	0	0	0.002685765	0	0	0	0	0	0	0	0.000433839	0	0	0.000345066	0	0	0	0.001198083	0	0	0	0	0	0	0	0.000851064	0	0	0	0	0	0	0	0	0	0	0	0	0	0	0	0
k__Bacteria;p__Actinobacteria;c__Actinobacteria;o__Actinomycetales;f__Frankiaceae;g__	0	0	0	0	0.006284658	0	0	0	0	0	0.002511511	0	0	0	0.000480538	0.000981836	0	0	0	0.000472144	0	0.000496032	0	0.001181568	0	0.002436054	0.001914242	0.000492611	0	0	0	0	0.000851064	0	0	0	0	0	0	0.000413223	0.000387447	0	0	0	0	0	0.000434972	0	0
k__Bacteria;p__Actinobacteria;c__Actinobacteria;o__Actinomycetales;f__Frankiaceae;Other	0	0	0	0	0	0	0	0	0	0	0	0	0.000534759	0	0	0	0	0	0	0	0	0	0	0	0	0	0	0	0	0	0	0	0	0.00073692	0	0	0	0	0	0	0	0	0	0	0	0	0	0	0
k__Bacteria;p__Actinobacteria;c__Actinobacteria;o__Actinomycetales;f__Geodermatophilaceae;g__	0	0	0.000384172	0.000307409	0.000739372	0	0	0.000391236	0	0	0.001674341	0.00066778	0.002139037	0.002484753	0	0	0.003405221	0.003470716	0	0.002832861	0.011732229	0	0	0	0.001198083	0.000609013	0.001914242	0.000492611	0	0.001722653	0	0.001305483	0.001276596	0.001842299	0.000789578	0	0	0	0	0.001652893	0.001549787	0	0.000866551	0	0	0	0.00260983	0.002748931	0.001588562
k__Bacteria;p__Actinobacteria;c__Actinobacteria;o__Actinomycetales;f__Geodermatophilaceae;g__Geodermatophilus	0	0.000431779	0	0	0	0	0	0	0	0.005669949	0.001255756	0.00066778	0.002139037	0	0	0	0.001135074	0.000433839	0	0	0.00310559	0	0	0	0.000798722	0	0	0	0	0	0	0.010443864	0	0.00036846	0	0	0	0	0.00041876	0	0	0	0	0	0	0.000510204	0.000434972	0.000610874	0
k__Bacteria;p__Actinobacteria;c__Actinobacteria;o__Actinomycetales;f__Geodermatophilaceae;g__Modestobacter	0	0	0	0	0	0	0	0.000391236	0	0.00179051	0	0	0.001069519	0	0.000961076	0	0	0	0	0	0.001725328	0	0	0	0	0	0	0.000492611	0	0	0	0.005221932	0	0.001473839	0	0	0	0	0	0	0	0	0	0	0	0	0	0	0
k__Bacteria;p__Actinobacteria;c__Actinobacteria;o__Actinomycetales;f__Geodermatophilaceae;Other	0	0	0	0	0	0	0	0	0	0	0.000418585	0	0	0	0	0	0.001135074	0	0	0.001416431	0.000345066	0	0	0	0.000399361	0.000609013	0	0	0	0.000430663	0	0	0	0	0	0	0	0	0	0	0.000387447	0	0	0	0	0	0	0.000305437	0
k__Bacteria;p__Actinobacteria;c__Actinobacteria;o__Actinomycetales;f__Gordoniaceae;g__Gordonia	0	0	0	0	0	0	0	0.000391236	0	0	0	0	0	0.000225887	0	0	0	0.000433839	0	0	0	0	0	0	0.000399361	0	0	0	0	0.000430663	0.001859888	0	0	0	0	0	0	0.000366435	0	0.001652893	0	0.000361272	0	0	0	0	0	0.000305437	0
k__Bacteria;p__Actinobacteria;c__Actinobacteria;o__Actinomycetales;f__Intrasporangiaceae;g__	0	0	0	0	0.000369686	0.000170619	0.001929571	0.000782473	0	0	0	0	0	0.000451773	0	0	0	0	0	0	0	0	0	0	0	0	0.000382848	0	0	0	0	0.001305483	0	0.00036846	0	0	0	0	0	0.000413223	0	0	0.000866551	0	0.00045045	0	0	0	0
k__Bacteria;p__Actinobacteria;c__Actinobacteria;o__Actinomycetales;f__Intrasporangiaceae;g__Arsenicicoccus	0	0	0	0	0	0	0	0	0	0	0	0	0	0	0	0	0	0	0	0	0	0	0	0	0	0	0.000382848	0	0	0	0	0	0	0	0	0	0	0	0	0	0	0	0	0	0	0	0	0	0
k__Bacteria;p__Actinobacteria;c__Actinobacteria;o__Actinomycetales;f__Intrasporangiaceae;g__Knoellia	0	0	0	0	0	0	0	0	0	0	0	0.00033389	0	0	0	0	0	0	0	0	0	0	0	0	0	0	0	0	0	0	0	0	0	0	0	0	0	0	0	0	0	0	0	0	0	0	0	0	0
k__Bacteria;p__Actinobacteria;c__Actinobacteria;o__Actinomycetales;f__Intrasporangiaceae;g__Kytococcus	0	0	0	0	0	0	0	0	0	0	0	0	0	0	0	0	0	0	0	0	0	0	0.000224417	0	0	0	0	0	0	0	0	0	0	0	0	0	0	0	0	0	0	0	0	0	0	0	0	0	0
k__Bacteria;p__Actinobacteria;c__Actinobacteria;o__Actinomycetales;f__Intrasporangiaceae;g__Phycicoccus	0	0	0	0	0	0	0	0	0	0	0	0	0	0	0	0	0	0	0	0	0	0	0	0	0	0	0	0	0	0	0	0	0	0	0	0	0	0	0	0.000413223	0	0	0	0	0	0	0	0	0
k__Bacteria;p__Actinobacteria;c__Actinobacteria;o__Actinomycetales;f__Intrasporangiaceae;g__Terracoccus	0	0	0	0	0	0	0	0	0	0	0	0	0	0	0	0	0	0	0	0	0	0	0	0	0	0	0	0	0	0	0	0	0	0	0	0	0	0	0	0	0	0	0.000433276	0	0	0	0	0	0
k__Bacteria;p__Actinobacteria;c__Actinobacteria;o__Actinomycetales;f__Intrasporangiaceae;Other	0	0.000431779	0	0	0.0025878	0.010919638	0.006753497	0.002347418	0	0	0.004185852	0.001669449	0.001604278	0.00135532	0.002883229	0.001963672	0.001135074	0.002603037	0.002183406	0.000472144	0.000345066	0.001488095	0.002019749	0.000393856	0.002795527	0	0.011102603	0.006403941	0	0.000430663	0.001239926	0.001305483	0	0.00073692	0	0.000774893	0	0	0	0.003719008	0.002712127	0.000361272	0.001299827	0	0.001351351	0.000510204	0.000434972	0.002443494	0.000794281
k__Bacteria;p__Actinobacteria;c__Actinobacteria;o__Actinomycetales;f__Jonesiaceae;g__	0	0	0	0	0	0	0	0	0	0	0	0	0	0	0	0	0	0	0	0	0	0	0	0	0	0	0	0	0	0	0	0	0	0	0	0	0	0	0	0	0	0	0	0	0	0	0	0	0
k__Bacteria;p__Actinobacteria;c__Actinobacteria;o__Actinomycetales;f__Kineosporiaceae;g__	0	0	0	0	0.001478743	0	0.001447178	0	0	0	0.002092926	0	0.001604278	0.001129433	0	0.003927344	0	0.000433839	0	0.000944287	0.00621118	0.000992063	0.00067325	0	0.000399361	0	0.000382848	0	0	0.006459948	0	0	0	0.001473839	0	0	0.000803859	0	0	0.005371901	0.00232468	0.000722543	0.001299827	0	0	0	0.00260983	0.002443494	0.000794281
k__Bacteria;p__Actinobacteria;c__Actinobacteria;o__Actinomycetales;f__Kineosporiaceae;g__Kineococcus	0	0	0	0	0	0	0	0	0	0	0.000418585	0	0.002673797	0	0	0	0.001135074	0	0	0.000472144	0.000690131	0	0	0	0	0	0	0	0	0	0.000619963	0	0.000425532	0	0	0	0	0	0	0.000826446	0	0.003612717	0	0	0	0	0.000869943	0	0.000794281
k__Bacteria;p__Actinobacteria;c__Actinobacteria;o__Actinomycetales;f__Kineosporiaceae;g__Kineosporia	0	0	0	0	0	0	0	0	0	0	0	0	0	0	0	0	0	0.000867679	0	0.000944287	0.000345066	0	0	0.000393856	0	0	0	0.000985222	0	0	0	0	0	0	0	0	0	0	0	0	0	0	0	0	0	0	0	0	0
k__Bacteria;p__Actinobacteria;c__Actinobacteria;o__Actinomycetales;f__Microbacteriaceae;g__	0	0	0	0	0.000369686	0	0	0	0	0	0	0	0	0	0	0	0	0	0	0	0	0	0	0	0	0	0	0	0	0	0	0	0	0	0	0	0	0	0	0	0	0	0	0	0	0	0	0	0
k__Bacteria;p__Actinobacteria;c__Actinobacteria;o__Actinomycetales;f__Microbacteriaceae;g__Agromyces	0	0	0	0	0	0	0	0	0	0	0	0	0	0	0	0	0	0	0	0	0	0	0.000224417	0	0	0	0	0	0	0	0	0	0.000425532	0	0	0	0	0	0	0	0	0	0	0	0	0	0	0	0
k__Bacteria;p__Actinobacteria;c__Actinobacteria;o__Actinomycetales;f__Microbacteriaceae;g__Frigoribacterium	0	0	0	0	0	0	0	0	0	0	0	0	0	0	0	0	0	0	0	0	0	0	0	0	0	0	0	0	0	0	0	0	0	0	0	0	0	0	0	0	0	0	0.000433276	0	0	0	0.000434972	0	0
k__Bacteria;p__Actinobacteria;c__Actinobacteria;o__Actinomycetales;f__Microbacteriaceae;g__Leucobacter	0	0	0	0	0	0	0	0	0	0	0	0	0	0	0	0	0	0	0	0	0	0	0	0	0	0	0.000382848	0	0	0	0	0	0	0.00036846	0	0	0	0	0.00041876	0	0.000387447	0	0	0	0	0	0	0	0
k__Bacteria;p__Actinobacteria;c__Actinobacteria;o__Actinomycetales;f__Microbacteriaceae;g__Microbacterium	0	0	0	0	0	0	0	0	0	0	0	0	0	0	0	0	0	0	0	0	0	0	0	0	0	0	0	0	0.00038956	0	0	0	0	0	0	0	0	0	0	0	0	0	0	0	0	0	0	0	0
k__Bacteria;p__Actinobacteria;c__Actinobacteria;o__Actinomycetales;f__Microbacteriaceae;g__Salinibacterium	0.002763703	0	0	0.000307409	0.000739372	0.000511858	0	0.000782473	0.002820874	0	0.00083717	0	0.000534759	0.000903546	0	0	0.003405221	0.000433839	0	0.000472144	0.001725328	0	0.008303411	0.001181568	0.000399361	0.000609013	0.000765697	0	0.102064667	0.00129199	0	0.005221932	0	0	0.000394789	0.000387447	0.000803859	0	0	0.000413223	0	0.000722543	0.000866551	0	0.00045045	0	0.000869943	0.001221747	0.000794281
k__Bacteria;p__Actinobacteria;c__Actinobacteria;o__Actinomycetales;f__Microbacteriaceae;g__Yonghaparkia	0	0	0	0	0	0	0	0	0	0	0	0	0	0	0	0	0	0	0	0	0	0	0	0	0	0	0	0	0	0	0	0	0	0	0	0	0	0	0	0	0	0	0	0	0	0	0.000434972	0	0
k__Bacteria;p__Actinobacteria;c__Actinobacteria;o__Actinomycetales;f__Microbacteriaceae;Other	0.000921234	0.000431779	0	0	0.004066543	0.002900529	0	0.000391236	0	0.001492092	0.002930096	0.001669449	0.009090909	0.002710639	0.000961076	0	0.003405221	0.003904555	0.002183406	0.003777148	0.000345066	0.001488095	0.002244165	0.002756991	0.002396166	0	0.00229709	0	0.015192832	0.003445306	0.001239926	0.020887728	0.004255319	0.00110538	0	0.006199148	0.001339764	0	0	0.002479339	0.005424254	0.001806358	0.002166378	0.000401606	0	0.000510204	0.003479774	0.007330483	0
k__Bacteria;p__Actinobacteria;c__Actinobacteria;o__Actinomycetales;f__Micrococcaceae;g__	0	0.000863558	0	0	0.000369686	0	0	0	0.001410437	0	0.000418585	0.00033389	0	0	0.000480538	0	0	0.000433839	0.004366812	0	0	0.000496032	0	0	0	0	0	0	0	0	0	0	0.000425532	0	0	0	0	0	0.00041876	0	0	0	0	0	0	0	0.000434972	0	0
k__Bacteria;p__Actinobacteria;c__Actinobacteria;o__Actinomycetales;f__Micrococcaceae;g__Arthrobacter	0	0	0	0	0	0	0	0	0	0	0	0	0.000534759	0	0	0	0	0	0	0	0.000345066	0	0	0	0	0	0	0	0	0.000430663	0	0	0	0	0	0	0	0	0	0	0	0	0	0	0	0	0	0	0
k__Bacteria;p__Actinobacteria;c__Actinobacteria;o__Actinomycetales;f__Micrococcaceae;g__Kocuria	0	0	0	0.001229634	0.005914972	0.00272991	0.00723589	0.011345853	0	0.00746046	0.006278778	0.002671119	0.003208556	0.003388299	0.01345507	0.001472754	0	0.003036876	0	0	0.005175983	0.01984127	0.002468582	0	0.00798722	0.000609013	0.006891271	0.000492611	0	0.00129199	0	0.001305483	0	0.001473839	0.000394789	0.00232468	0.00187567	0	0.00041876	0.002479339	0.012785742	0	0.001733102	0.000803213	0.003603604	0.001530612	0.003914746	0.001832621	0.016679905
k__Bacteria;p__Actinobacteria;c__Actinobacteria;o__Actinomycetales;f__Micrococcaceae;g__Micrococcus	0	0	0	0	0.009981516	0	0.009647853	0.023865415	0	0.005371531	0.016743407	0.01836394	0.006951872	0.009261351	0.017299375	0.024054983	0.003405221	0.00867679	0.004366812	0.001416431	0.038302277	0.005456349	0.004039497	0.01142182	0.056309904	0.003045067	0.047090352	0.018226601	0	0.009905254	0.001239926	0.010443864	0.004255319	0.004053058	0.002368733	0.004649361	0.003483387	0	0	0.010330579	0.013173189	0.001083815	0.009098787	0	0.001351351	0.003571429	0.011309265	0.023824068	0.046862589
k__Bacteria;p__Actinobacteria;c__Actinobacteria;o__Actinomycetales;f__Micrococcaceae;g__Nesterenkonia	0	0	0	0	0	0	0	0	0	0	0.001674341	0.001669449	0	0	0	0.001472754	0	0	0	0	0	0	0	0	0	0	0.00229709	0	0	0	0	0	0	0	0	0	0.000535906	0	0	0.000413223	0.000387447	0	0	0	0	0	0	0.000305437	0
k__Bacteria;p__Actinobacteria;c__Actinobacteria;o__Actinomycetales;f__Micrococcaceae;g__Rothia	0	0	0	0	0.002218115	0.003924245	0.002411963	0.002347418	0	0.005968368	0.000418585	0.001001669	0.001604278	0.00067766	0.000961076	0.001963672	0.005675369	0	0	0	0.004485852	0.000496032	0.003590664	0.000787712	0.000798722	0.000609013	0.002679939	0.001477833	0	0	0.00433974	0.006527415	0.004255319	0.00110538	0.000789578	0.000387447	0.007770632	0	0	0.000826446	0.000774893	0.001083815	0.003466205	0	0.00045045	0.000510204	0	0.003054368	0.000794281
k__Bacteria;p__Actinobacteria;c__Actinobacteria;o__Actinomycetales;f__Micrococcaceae;Other	0	0	0	0	0.003327172	0.00255929	0.005788712	0.000391236	0.005641749	0.001492092	0.002511511	0.002337229	0.002139037	0.001581206	0.004324844	0	0	0.006941432	0.017467249	0	0.009661836	0.00297619	0.00067325	0.000787712	0.001996805	0.000609013	0.003062787	0.001970443	0.00038956	0	0.001859888	0	0	0.002210759	0.000394789	0	0	0	0.001675042	0	0.001549787	0.003251445	0.001733102	0	0	0.001530612	0.003479774	0.003054368	0.002382844
k__Bacteria;p__Actinobacteria;c__Actinobacteria;o__Actinomycetales;f__Micromonosporaceae;g__	0	0	0	0	0.000739372	0	0.000482393	0	0	0	0	0	0	0	0	0	0	0	0.002183406	0.000472144	0.000345066	0	0	0.000787712	0	0.00365408	0	0	0	0	0	0	0	0.00036846	0	0.000774893	0.001607717	0	0	0	0.000774893	0	0	0	0	0	0.000434972	0	0.000794281
k__Bacteria;p__Actinobacteria;c__Actinobacteria;o__Actinomycetales;f__Micromonosporaceae;g__Actinoplanes	0	0	0	0	0	0	0	0	0	0	0	0	0	0	0	0	0	0.000433839	0	0.000944287	0	0	0	0.000787712	0	0	0	0	0	0	0	0	0	0	0	0	0	0	0	0	0.000387447	0	0	0	0	0.000510204	0.002174859	0	0
k__Bacteria;p__Actinobacteria;c__Actinobacteria;o__Actinomycetales;f__Micromonosporaceae;g__Catellatospora	0	0	0	0	0	0	0	0	0	0	0	0	0	0	0	0	0	0	0	0	0	0	0	0.000393856	0	0	0	0	0	0	0	0	0	0	0	0	0	0	0	0	0	0	0	0	0	0	0	0.000610874	0
k__Bacteria;p__Actinobacteria;c__Actinobacteria;o__Actinomycetales;f__Micromonosporaceae;g__Dactylosporangium	0	0	0	0	0	0	0	0	0	0	0	0	0	0	0	0	0	0	0	0	0	0	0	0	0	0	0	0	0	0	0	0	0	0	0	0	0	0	0	0	0	0	0	0	0	0	0	0	0
k__Bacteria;p__Actinobacteria;c__Actinobacteria;o__Actinomycetales;f__Micromonosporaceae;g__Micromonospora	0	0	0	0	0.000739372	0	0	0	0	0	0	0.00033389	0.000534759	0	0	0	0	0	0	0.000944287	0	0	0	0	0	0	0	0	0	0	0	0	0	0	0	0.000387447	0	0	0	0	0.000387447	0	0	0	0	0	0	0	0
k__Bacteria;p__Actinobacteria;c__Actinobacteria;o__Actinomycetales;f__Micromonosporaceae;g__Pilimelia	0	0	0	0	0	0	0	0	0	0	0	0	0	0	0	0	0	0	0	0	0	0	0	0	0	0	0	0	0	0.000861326	0	0	0	0	0	0	0	0	0	0	0	0	0	0	0	0	0	0	0
k__Bacteria;p__Actinobacteria;c__Actinobacteria;o__Actinomycetales;f__Micromonosporaceae;g__Virgisporangium	0	0	0	0	0	0	0	0	0	0	0	0	0	0	0	0	0	0	0	0	0	0	0	0.000393856	0	0	0	0.000492611	0	0	0.000619963	0	0	0	0	0	0	0	0	0	0	0	0.000433276	0	0	0	0	0	0
k__Bacteria;p__Actinobacteria;c__Actinobacteria;o__Actinomycetales;f__Micromonosporaceae;Other	0	0	0	0	0.001478743	0	0.001929571	0	0	0	0.000418585	0	0.002139037	0	0	0.00245459	0.001135074	0.001301518	0	0.003777148	0.001035197	0.001488095	0.002917415	0.001181568	0	0.000609013	0.001531394	0	0	0.000430663	0.000619963	0.005221932	0.00212766	0	0	0.000387447	0	0	0	0	0.001937234	0	0.000866551	0	0	0.000510204	0.004349717	0	0.000794281
k__Bacteria;p__Actinobacteria;c__Actinobacteria;o__Actinomycetales;f__Mycobacteriaceae;g__Mycobacterium	0.000460617	0.006044905	0	0.016292653	0.004066543	0.001876813	0.010612639	0.037949922	0.001410437	0.002685765	0.000418585	0.001669449	0.000534759	0.004291845	0.002883229	0.037309769	0.006810443	0	0.002183406	0.000944287	0.014837819	0.050595238	0.01032316	0.000393856	0.000798722	0.007308161	0.016462481	0.001477833	0.090377873	0.000861326	0.002479851	0.01305483	0.004255319	0.00036846	0.001184366	0.000387447	0.022508039	0.000366435	0.00041876	0.026446281	0.002712127	0.000722543	0.028162912	0.025702811	0.064414414	0.003571429	0.001739887	0.014660965	0.006354249
k__Bacteria;p__Actinobacteria;c__Actinobacteria;o__Actinomycetales;f__Nakamurellaceae;g__	0	0.000431779	0	0	0.000369686	0.002388671	0	0	0	0	0.00083717	0	0	0	0.000480538	0	0.001135074	0.000867679	0	0.000944287	0.000345066	0	0	0	0	0.000609013	0.000382848	0	0	0	0	0.002610966	0	0.00073692	0.000394789	0	0	0	0	0.000413223	0.000387447	0	0	0	0	0	0.000869943	0	0
k__Bacteria;p__Actinobacteria;c__Actinobacteria;o__Actinomycetales;f__Nocardiaceae;g__Nocardia	0	0	0	0	0	0	0	0	0	0	0	0	0	0	0	0	0	0	0	0	0	0	0	0	0	0.000609013	0	0	0	0	0	0	0	0	0	0	0	0	0	0	0	0	0	0	0	0	0	0	0
k__Bacteria;p__Actinobacteria;c__Actinobacteria;o__Actinomycetales;f__Nocardiaceae;g__Rhodococcus	0	0	0	0	0	0.000853097	0	0	0.001410437	0	0	0	0.001604278	0.001129433	0	0.000490918	0	0.000433839	0	0	0.000345066	0.000496032	0.001122083	0	0.000399361	0.000609013	0.000382848	0	0	0.000430663	0.000619963	0	0.000425532	0.002210759	0	0	0.000267953	0	0.000837521	0	0.000387447	0.000361272	0	0	0.001351351	0	0.000869943	0.000305437	0.001588562
k__Bacteria;p__Actinobacteria;c__Actinobacteria;o__Actinomycetales;f__Nocardiaceae;Other	0	0	0	0	0	0	0	0	0	0	0	0	0	0	0	0	0	0	0	0	0	0	0	0	0	0	0	0	0	0	0	0	0	0	0	0	0	0	0	0	0	0	0	0	0	0	0	0	0
k__Bacteria;p__Actinobacteria;c__Actinobacteria;o__Actinomycetales;f__Nocardioidaceae;g__	0	0	0	0	0.000739372	0	0.000964785	0	0	0.000895255	0.00083717	0.00066778	0.001604278	0.000225887	0.000480538	0	0.003405221	0.001301518	0	0	0.002760524	0	0.000448833	0.000393856	0	0	0.001148545	0	0	0.002153316	0	0.001305483	0.00212766	0.00036846	0.000789578	0.00116234	0.001339764	0	0	0	0.001937234	0	0.002166378	0	0	0.000510204	0.000434972	0.001221747	0.000794281
k__Bacteria;p__Actinobacteria;c__Actinobacteria;o__Actinomycetales;f__Nocardioidaceae;g__Actinopolymorpha	0	0	0	0	0	0	0	0	0	0	0	0	0	0	0	0	0	0	0	0	0	0	0	0	0	0.007308161	0.000382848	0	0	0	0	0	0	0	0	0	0	0	0	0	0	0	0	0	0	0	0	0.000610874	0
k__Bacteria;p__Actinobacteria;c__Actinobacteria;o__Actinomycetales;f__Nocardioidaceae;g__Aeromicrobium	0	0	0	0	0.000369686	0	0	0	0	0.00179051	0	0	0	0	0	0	0	0.000433839	0.002183406	0	0.000345066	0	0	0	0.000399361	0	0	0	0	0.000430663	0	0	0	0	0	0.000387447	0.001339764	0.000366435	0	0	0	0	0	0	0	0	0	0.000610874	0
k__Bacteria;p__Actinobacteria;c__Actinobacteria;o__Actinomycetales;f__Nocardioidaceae;g__Kribbella	0	0	0	0	0	0	0	0	0.001410437	0	0	0	0	0	0	0	0	0.000433839	0	0	0.000345066	0	0	0	0	0	0	0	0	0	0.002479851	0	0	0	0	0	0	0	0	0	0	0	0.000433276	0	0	0	0	0	0
k__Bacteria;p__Actinobacteria;c__Actinobacteria;o__Actinomycetales;f__Nocardioidaceae;g__Nocardioides	0.000460617	0	0	0	0.000739372	0	0	0.000391236	0	0.002088929	0.000418585	0	0.003208556	0.001129433	0.000961076	0	0.001135074	0.000433839	0	0	0.000345066	0	0	0	0.000399361	0.002436054	0.001914242	0	0	0.000861326	0	0	0.001276596	0.00110538	0	0	0.000267953	0	0	0.000413223	0.001549787	0.000722543	0.000433276	0	0	0.000510204	0.000869943	0.003054368	0.002382844
k__Bacteria;p__Actinobacteria;c__Actinobacteria;o__Actinomycetales;f__Nocardioidaceae;g__Pimelobacter	0	0	0	0	0	0	0	0	0	0	0	0	0	0	0	0	0	0	0	0	0	0	0	0	0	0	0.000382848	0	0	0	0	0	0	0	0	0	0	0	0	0	0	0	0	0	0	0	0	0	0
k__Bacteria;p__Actinobacteria;c__Actinobacteria;o__Actinomycetales;f__Nocardioidaceae;Other	0	0	0	0	0.001109057	0.001364955	0.000964785	0.000782473	0	0.000596837	0.002092926	0.00033389	0	0.000225887	0.000480538	0.001472754	0	0.000867679	0	0	0.001725328	0	0	0.000393856	0	0	0.001914242	0.001477833	0	0.00129199	0	0	0	0.001473839	0.000394789	0.000774893	0.000267953	0	0	0.000413223	0.000387447	0.000722543	0.001299827	0	0	0	0.000434972	0.002138057	0.003177125
k__Bacteria;p__Actinobacteria;c__Actinobacteria;o__Actinomycetales;f__Nocardiopsaceae;g__	0	0	0	0	0	0	0	0	0	0	0.00083717	0	0	0	0	0	0	0	0	0	0.000345066	0	0.000897666	0	0	0	0.001531394	0	0	0.00129199	0	0	0	0	0	0	0	0	0	0.000413223	0.000774893	0.000722543	0	0	0	0	0	0.001221747	0.000794281
k__Bacteria;p__Actinobacteria;c__Actinobacteria;o__Actinomycetales;f__Nocardiopsaceae;Other	0	0	0	0	0	0	0	0	0	0	0	0	0	0	0	0	0	0	0	0	0	0	0	0	0	0	0.000382848	0	0	0	0	0	0	0	0	0	0	0	0	0	0	0	0	0	0	0	0	0.000305437	0
k__Bacteria;p__Actinobacteria;c__Actinobacteria;o__Actinomycetales;f__Promicromonosporaceae;g__Isoptericola	0	0	0	0	0	0	0	0	0	0	0	0	0	0	0	0	0	0	0	0	0	0	0	0	0	0	0	0	0	0	0.000619963	0	0	0	0	0.000387447	0	0	0	0	0	0	0	0.000401606	0	0	0	0	0
k__Bacteria;p__Actinobacteria;c__Actinobacteria;o__Actinomycetales;f__Promicromonosporaceae;g__Xylanimicrobium	0	0	0	0	0	0	0	0	0.001410437	0	0	0	0	0	0	0	0	0	0	0	0	0	0	0	0	0	0	0	0	0	0	0	0	0	0	0	0	0	0	0	0	0	0	0	0	0	0	0	0
k__Bacteria;p__Actinobacteria;c__Actinobacteria;o__Actinomycetales;f__Promicromonosporaceae;Other	0	0.000431779	0	0	0.000369686	0.001023716	0	0	0	0	0	0	0	0	0	0	0.001135074	0	0	0	0	0	0	0	0	0	0	0	0	0	0.001859888	0	0	0	0	0	0.000267953	0	0	0	0	0	0	0	0	0	0	0	0
k__Bacteria;p__Actinobacteria;c__Actinobacteria;o__Actinomycetales;f__Propionibacteriaceae;g__	0	0	0	0	0	0	0	0	0	0	0	0.00033389	0	0	0	0	0	0	0	0	0	0	0	0	0	0	0	0	0	0	0	0	0	0	0	0	0	0	0	0	0	0	0	0	0	0	0	0	0
k__Bacteria;p__Actinobacteria;c__Actinobacteria;o__Actinomycetales;f__Propionibacteriaceae;g__Propionibacterium	0	0	0	0	0.000739372	0.002218052	0	0	0	0.000596837	0	0.007345576	0	0.000903546	0.000480538	0.000490918	0	0	0	0	0	0	0.001346499	0	0.000399361	0.002436054	0.000765697	0	0	0	0.000619963	0	0.000425532	0	0.000394789	0	0.002679528	0	0	0.001239669	0	0	0	0	0	0	0	0.00091631	0
k__Bacteria;p__Actinobacteria;c__Actinobacteria;o__Actinomycetales;f__Pseudonocardiaceae;g__Actinomycetospora	0	0	0	0	0.000739372	0	0	0	0	0.001193674	0.00083717	0.001335559	0.003208556	0	0	0	0.001135074	0.000433839	0	0.006610009	0.000690131	0	0	0.000393856	0	0.000609013	0.000382848	0	0	0.00129199	0	0	0	0.00036846	0.001184366	0.000387447	0	0	0	0	0.000774893	0	0.000866551	0	0	0	0.001739887	0.003359805	0
k__Bacteria;p__Actinobacteria;c__Actinobacteria;o__Actinomycetales;f__Pseudonocardiaceae;g__Amycolatopsis	0	0	0	0	0.000369686	0	0	0	0	0	0	0	0	0	0	0	0	0	0	0	0	0	0	0.000787712	0	0	0	0	0	0	0	0	0	0	0	0	0	0	0	0	0.000387447	0	0	0	0	0	0	0	0.001588562
k__Bacteria;p__Actinobacteria;c__Actinobacteria;o__Actinomycetales;f__Pseudonocardiaceae;g__Prauserella	0	0	0	0	0	0	0	0	0	0	0	0	0	0	0	0	0.005675369	0	0	0	0	0	0	0	0	0	0	0	0	0	0	0.002610966	0	0	0	0	0	0	0	0	0	0	0	0	0	0	0	0	0
k__Bacteria;p__Actinobacteria;c__Actinobacteria;o__Actinomycetales;f__Pseudonocardiaceae;g__Pseudonocardia	0.001381852	0.003022453	0	0	0.0025878	0.001876813	0.002411963	0.000391236	0	0.001492092	0.001674341	0	0.000534759	0.000451773	0.000480538	0	0	0.000433839	0	0.005193579	0.003450656	0	0.000224417	0.001181568	0.000399361	0	0.003062787	0	0.014803272	0.007321275	0.000619963	0.002610966	0.000425532	0.00073692	0.000394789	0.00232468	0.000267953	0	0	0.009090909	0.00232468	0	0.001299827	0	0	0.000510204	0.000869943	0.00091631	0.001588562
k__Bacteria;p__Actinobacteria;c__Actinobacteria;o__Actinomycetales;f__Pseudonocardiaceae;g__Saccharopolyspora	0	0	0	0	0.000369686	0	0	0	0	0	0	0	0	0.000225887	0	0	0	0	0	0	0	0	0	0	0.000399361	0	0.000765697	0	0	0	0	0.005221932	0	0	0	0	0	0	0	0	0	0	0	0	0	0	0	0	0
k__Bacteria;p__Actinobacteria;c__Actinobacteria;o__Actinomycetales;f__Pseudonocardiaceae;Other	0.000460617	0	0	0	0.0025878	0	0	0.000391236	0.002820874	0	0.000418585	0	0	0.000225887	0.000480538	0	0	0.000433839	0	0.000944287	0.001725328	0	0	0.001181568	0	0.100487211	0.001148545	0	0	0.001722653	0	0.002610966	0.001276596	0.00073692	0.001579155	0.00116234	0	0	0	0.003719008	0.00116234	0	0.001299827	0.000401606	0	0.001020408	0.001304915	0.001527184	0.000794281
k__Bacteria;p__Actinobacteria;c__Actinobacteria;o__Actinomycetales;f__Sanguibacteraceae;g__Sanguibacter	0	0	0	0	0	0	0	0	0	0	0	0	0	0	0	0	0	0	0	0	0	0	0	0	0	0	0	0	0	0	0	0	0	0	0	0	0	0	0	0	0	0	0	0	0	0	0	0	0
k__Bacteria;p__Actinobacteria;c__Actinobacteria;o__Actinomycetales;f__Sporichthyaceae;g__	0	0	0	0	0	0.003583006	0	0	0	0.000596837	0.002092926	0	0.001069519	0	0.000480538	0	0.001135074	0.001301518	0	0.000472144	0.001725328	0	0	0	0	0	0.000765697	0	0	0	0	0	0	0.00073692	0	0	0	0	0	0.000413223	0.001937234	0	0.000866551	0	0	0.000510204	0.001304915	0	0
k__Bacteria;p__Actinobacteria;c__Actinobacteria;o__Actinomycetales;f__Streptomycetaceae;g__	0	0	0	0	0	0	0	0	0	0	0	0	0	0	0	0	0	0	0	0	0	0	0	0	0	0	0	0	0	0	0	0	0	0	0	0	0	0	0	0	0	0	0	0	0	0	0	0	0
k__Bacteria;p__Actinobacteria;c__Actinobacteria;o__Actinomycetales;f__Streptomycetaceae;g__Streptomyces	0	0	0	0	0	0	0.000482393	0	0	0	0	0	0	0	0	0	0	0	0	0	0	0	0	0	0	0.001218027	0	0	0	0	0.001239926	0	0	0	0	0	0	0	0	0	0	0	0	0	0	0	0	0	0
k__Bacteria;p__Actinobacteria;c__Actinobacteria;o__Actinomycetales;f__Streptomycetaceae;Other	0	0	0	0.000307409	0.000369686	0.001706193	0	0	0.001410437	0.001193674	0	0	0	0	0	0	0.001135074	0	0	0.000944287	0.001380262	0	0.000224417	0.000787712	0.000399361	0.002436054	0	0	0	0.00129199	0.000619963	0	0	0	0	0.000387447	0.000803859	0	0	0	0	0	0.000866551	0	0	0	0	0.001221747	0
k__Bacteria;p__Actinobacteria;c__Actinobacteria;o__Actinomycetales;f__Streptosporangiaceae;g__	0	0	0	0	0	0	0.000482393	0	0	0	0	0	0	0.000451773	0	0	0	0	0	0.008498584	0.001380262	0	0.000224417	0	0	0	0	0	0	0	0	0	0	0	0	0	0	0	0	0	0	0	0	0	0	0	0	0	0
k__Bacteria;p__Actinobacteria;c__Actinobacteria;o__Actinomycetales;f__Streptosporangiaceae;g__Sphaerisporangium	0	0	0	0	0	0	0	0	0	0	0	0	0.001604278	0	0	0	0	0	0	0	0	0	0	0	0	0	0	0	0	0	0	0	0	0	0	0	0	0	0	0	0	0	0	0	0	0	0	0	0
k__Bacteria;p__Actinobacteria;c__Actinobacteria;o__Actinomycetales;f__Streptosporangiaceae;g__Streptosporangium	0	0	0	0	0	0	0	0	0	0	0	0	0	0	0	0	0	0	0	0	0	0	0	0	0	0	0	0	0	0	0	0	0	0	0	0	0	0	0	0	0	0	0	0	0	0	0	0	0
k__Bacteria;p__Actinobacteria;c__Actinobacteria;o__Actinomycetales;f__Streptosporangiaceae;Other	0	0	0	0	0	0	0	0	0	0	0	0	0	0	0	0	0	0	0	0.002360718	0	0	0	0	0	0	0	0	0	0	0	0	0	0	0	0	0	0	0	0	0	0	0	0	0	0	0	0	0
k__Bacteria;p__Actinobacteria;c__Actinobacteria;o__Actinomycetales;f__Thermomonosporaceae;g__Actinoallomurus	0	0	0	0	0	0	0	0	0	0	0	0	0	0	0	0	0	0	0	0	0	0	0	0	0	0	0	0	0	0	0	0	0	0.00110538	0	0	0	0	0	0	0	0	0	0	0	0	0	0	0
k__Bacteria;p__Actinobacteria;c__Actinobacteria;o__Actinomycetales;f__Thermomonosporaceae;g__Actinomadura	0	0	0	0	0	0	0	0	0	0	0	0	0	0	0	0	0	0	0	0	0.000345066	0	0	0	0	0	0	0	0	0	0.000619963	0	0	0	0	0	0	0	0	0	0.000387447	0	0	0	0	0	0	0	0
k__Bacteria;p__Actinobacteria;c__Actinobacteria;o__Actinomycetales;f__Thermomonosporaceae;Other	0	0	0	0	0	0	0	0	0	0	0	0	0	0	0	0	0	0	0	0	0	0	0	0	0	0	0	0	0	0	0	0	0	0	0	0	0	0	0	0	0	0	0	0	0	0	0	0	0
k__Bacteria;p__Actinobacteria;c__Actinobacteria;o__Actinomycetales;f__Williamsiaceae;g__Williamsia	0	0	0	0	0	0	0	0.000782473	0	0	0	0	0	0.000225887	0	0	0.001135074	0	0	0.000944287	0.000690131	0	0	0	0	0	0	0	0	0	0	0	0.000425532	0	0	0	0	0	0	0	0	0	0	0	0	0	0.000869943	0	0
k__Bacteria;p__Actinobacteria;c__Actinobacteria;o__Actinomycetales;f__Yaniellaceae;g__Yaniella	0	0	0	0	0	0	0	0	0	0	0	0.00033389	0	0	0	0	0	0.000433839	0	0	0.000345066	0	0.004712747	0	0	0	0	0	0	0	0	0	0	0	0	0	0	0	0	0	0	0	0	0	0.00045045	0	0	0	0
k__Bacteria;p__Actinobacteria;c__Actinobacteria;o__Actinomycetales;Other;Other	0.000460617	0.002158895	0	0.001229634	0.023659889	0.027640334	0.010130246	0.005086072	0.008462623	0.00179051	0.019673504	0.011018364	0.014973262	0.003614186	0.023065834	0.002945508	0.005675369	0.011713666	0.002183406	0.008498584	0.020013803	0.039186508	0.003366248	0.014966522	0.026357827	0.006699147	0.026416539	0.009359606	0.017140631	0.01335056	0.00433974	0.005221932	0.001276596	0.006632277	0.002368733	0.003487021	0.002411576	0.000366435	0.004606365	0.014049587	0.013560635	0.001806358	0.004766031	0.000401606	0.003153153	0.011734694	0.009569378	0.01038485	0.006354249
k__Bacteria;p__Actinobacteria;c__Actinobacteria;o__Bifidobacteriales;f__Bifidobacteriaceae;g__Bifidobacterium	0	0	0	0	0.001109057	0.000170619	0	0.000782473	0	0	0	0.00033389	0.00802139	0	0.002402691	0	0	0.006941432	0	0	0.004140787	0.001488095	0	0.001575423	0.001198083	0	0	0.002463054	0	0	0	0.002610966	0	0.00073692	0	0.001549787	0.000267953	0	0.265494137	0	0.000774893	0	0	0	0	0.001530612	0.000434972	0	0.000794281
k__Bacteria;p__Actinobacteria;c__Actinobacteria;o__Bifidobacteriales;f__Bifidobacteriaceae;g__Gardnerella	0	0	0	0	0.005914972	0.000511858	0.000482393	0.000391236	0	0	0	0	0	0.000225887	0	0	0.001135074	0.000433839	0	0	0.001035197	0.008928571	0.001570916	0.010634108	0	0	0	0	0	0	0	0	0.000425532	0	0	0.034870205	0.002143623	0	0.00041876	0.089669421	0	0	0.000866551	0	0	0	0	0	0
k__Bacteria;p__Actinobacteria;c__Actinobacteria;o__Bifidobacteriales;f__Bifidobacteriaceae;Other	0	0	0	0	0.000369686	0	0	0	0	0	0	0	0.000534759	0	0	0	0	0	0	0	0.000345066	0.000496032	0	0.001575423	0.000798722	0	0	0	0	0	0	0	0	0	0	0	0	0	0.002093802	0	0	0	0	0	0	0.001020408	0	0	0
k__Bacteria;p__Actinobacteria;c__Actinobacteria;o__Bifidobacteriales;Other;Other	0	0	0	0	0	0	0	0	0	0	0	0	0	0	0	0	0	0	0	0	0	0	0	0.000393856	0	0	0	0	0	0	0	0	0	0	0	0	0	0	0	0	0	0	0	0	0	0	0	0	0
k__Bacteria;p__Actinobacteria;c__Actinobacteria;Other;Other;Other	0.000460617	0	0	0	0	0	0	0	0	0	0	0	0.000534759	0.000225887	0	0	0	0	0	0	0.001035197	0.00297619	0	0.001181568	0.000399361	0	0	0	0	0	0.000619963	0	0	0	0	0.000774893	0	0	0.001256281	0.000826446	0	0	0	0	0	0.000510204	0	0	0
k__Bacteria;p__Actinobacteria;c__MB-A2-108;o__0319-7L14;f__;g__	0	0	0	0	0	0	0	0.000391236	0	0	0	0	0	0	0.000480538	0	0	0	0	0	0.000345066	0	0	0	0	0.000609013	0	0	0	0	0	0	0	0	0	0	0	0	0	0	0	0.000361272	0.000433276	0	0	0.000510204	0	0	0
k__Bacteria;p__Actinobacteria;c__Nitriliruptoria;o__Nitriliruptorales;f__Nitriliruptoraceae;g__	0	0	0	0	0	0	0	0	0	0	0	0	0	0	0	0	0	0	0	0	0	0	0	0	0	0	0	0	0	0	0	0	0	0	0	0	0	0	0	0	0	0	0	0	0	0	0	0	0
k__Bacteria;p__Actinobacteria;c__Rubrobacteria;o__Rubrobacterales;f__Rubrobacteraceae;g__Rubrobacter	0	0	0	0	0	0	0	0	0	0	0	0	0	0.000903546	0	0.000490918	0.001135074	0.000867679	0	0.001416431	0.001035197	0	0	0.000393856	0	0	0.000382848	0	0	0.001722653	0	0	0	0.00036846	0	0	0	0	0	0	0	0	0	0	0	0	0	0.00091631	0
k__Bacteria;p__Actinobacteria;c__Thermoleophilia;o__Gaiellales;f__;g__	0.001381852	0	0	0	0.000739372	0	0.001447178	0	0	0	0.00083717	0	0	0.000225887	0	0	0	0	0	0	0.000345066	0	0	0	0	0.00365408	0.000382848	0	0	0.000861326	0	0	0.000425532	0	0	0.000387447	0	0	0	0	0.000387447	0	0.000433276	0	0.00045045	0	0	0.000610874	0.000794281
k__Bacteria;p__Actinobacteria;c__Thermoleophilia;o__Gaiellales;f__AK1AB1_02E;g__	0	0	0	0	0	0	0	0	0	0	0.000418585	0	0	0	0	0	0	0	0	0	0	0	0	0	0	0	0	0	0	0.000430663	0	0	0	0	0	0	0	0	0	0	0	0	0	0	0	0	0	0	0
k__Bacteria;p__Actinobacteria;c__Thermoleophilia;o__Gaiellales;f__Gaiellaceae;g__	0	0	0	0	0.001848429	0.003241768	0.000482393	0.000391236	0	0.001492092	0.000418585	0.00033389	0.001604278	0.000903546	0.000480538	0.001472754	0	0.002169197	0	0	0.003450656	0	0	0.001181568	0	0.010962241	0.005359877	0	0	0.001722653	0.000619963	0	0.002553191	0.001473839	0.002763522	0.00116234	0	0	0.00041876	0.000826446	0.003099574	0	0.000866551	0	0	0.000510204	0.003479774	0.003970678	0
k__Bacteria;p__Actinobacteria;c__Thermoleophilia;o__Gaiellales;Other;Other	0	0	0	0	0	0	0	0	0	0	0.000418585	0	0	0	0	0	0	0	0	0	0	0	0	0	0	0	0	0	0	0	0	0	0	0	0	0	0	0	0	0	0	0	0	0	0	0	0	0	0
k__Bacteria;p__Actinobacteria;c__Thermoleophilia;o__Solirubrobacterales;f__;g__	0	0	0	0	0.000739372	0.002218052	0	0	0.001410437	0	0.000418585	0.00033389	0.001604278	0.002032979	0	0.000490918	0	0.002169197	0	0	0.003450656	0	0	0	0	0.009135201	0.001914242	0	0	0.003014643	0.003099814	0.001305483	0.000851064	0.00073692	0	0.000387447	0	0	0	0	0.00232468	0.000722543	0.001733102	0	0	0.000510204	0.00260983	0.001527184	0.003971406
k__Bacteria;p__Actinobacteria;c__Thermoleophilia;o__Solirubrobacterales;f__Conexibacteraceae;g__	0	0	0	0	0.001109057	0	0	0	0	0	0.000418585	0	0	0	0	0	0	0	0	0	0.000345066	0	0	0.000787712	0	0.000609013	0.001148545	0	0	0	0	0	0	0	0	0	0	0	0	0	0	0	0	0	0	0	0	0.000610874	0.000794281
k__Bacteria;p__Actinobacteria;c__Thermoleophilia;o__Solirubrobacterales;f__Conexibacteraceae;g__Conexibacter	0	0	0	0	0	0	0	0	0	0	0	0	0	0	0	0	0	0	0	0	0	0	0	0	0	0	0	0	0	0	0	0	0	0	0	0	0	0	0	0	0	0.000361272	0	0	0	0	0	0	0
k__Bacteria;p__Actinobacteria;c__Thermoleophilia;o__Solirubrobacterales;f__Conexibacteraceae;Other	0	0	0	0	0	0	0	0	0	0	0.000418585	0	0	0	0	0	0	0	0	0	0	0	0	0	0	0	0	0	0	0	0	0	0	0	0	0	0	0	0	0	0	0	0	0	0	0	0	0	0
k__Bacteria;p__Actinobacteria;c__Thermoleophilia;o__Solirubrobacterales;f__Patulibacteraceae;g__	0	0	0	0	0.000369686	0	0	0.000391236	0	0	0	0	0.001069519	0.001129433	0	0	0	0.001301518	0	0	0.001380262	0	0	0.000393856	0	0.00182704	0.001914242	0	0	0.000861326	0.000619963	0.001305483	0.001276596	0	0	0.000774893	0	0.000366435	0	0.004545455	0.000387447	0	0.000433276	0	0	0	0.001304915	0.00091631	0.000794281
k__Bacteria;p__Actinobacteria;c__Thermoleophilia;o__Solirubrobacterales;f__Patulibacteraceae;g__Patulibacter	0	0	0	0	0	0	0	0	0	0	0	0	0	0	0	0	0	0.000867679	0	0	0	0	0	0	0	0	0	0	0.00038956	0	0	0	0.000851064	0.00036846	0	0	0	0	0	0	0.000387447	0	0	0	0	0	0.000434972	0	0
k__Bacteria;p__Actinobacteria;c__Thermoleophilia;o__Solirubrobacterales;f__Solirubrobacteraceae;g__	0	0	0	0	0.000739372	0.00272991	0	0	0	0	0.000418585	0	0.001604278	0	0.000480538	0.000490918	0	0.002169197	0	0	0.000345066	0	0	0	0	0.001218027	0.001148545	0	0	0.002153316	0	0.003916449	0.000425532	0	0	0	0	0	0	0	0.001937234	0.000361272	0.001299827	0	0	0	0.000869943	0	0
k__Bacteria;p__Actinobacteria;c__Thermoleophilia;o__Solirubrobacterales;f__Solirubrobacteraceae;g__Solirubrobacter	0	0	0	0	0	0	0	0	0	0	0	0	0	0	0	0	0	0	0	0	0	0	0	0	0	0	0	0	0	0	0	0	0	0	0	0	0	0	0	0	0	0	0	0.000401606	0	0	0	0	0
k__Bacteria;p__Actinobacteria;c__Thermoleophilia;o__Solirubrobacterales;f__Solirubrobacteraceae;Other	0	0	0	0	0.000739372	0	0	0	0	0.001492092	0.000418585	0	0	0	0	0	0	0.000433839	0	0.000944287	0.000345066	0	0	0	0	0.000609013	0.000765697	0	0	0.000861326	0.001239926	0	0.000425532	0	0	0	0	0	0.00041876	0	0	0	0	0	0	0.000510204	0.000869943	0.000610874	0.000794281
k__Bacteria;p__Actinobacteria;c__Thermoleophilia;o__Solirubrobacterales;Other;Other	0	0	0	0	0.000739372	0	0.000482393	0	0	0	0	0	0	0.00067766	0.000961076	0	0	0.000433839	0	0.000472144	0.001725328	0	0	0.000787712	0.000399361	0.000609013	0.001148545	0	0	0.000430663	0	0	0.000425532	0.00073692	0.000394789	0	0	0	0	0.000826446	0.000774893	0	0	0	0	0	0.000434972	0.00091631	0
k__Bacteria;p__Actinobacteria;c__Thermoleophilia;Other;Other;Other	0	0	0	0	0	0	0	0	0	0	0	0	0	0	0	0	0	0	0	0	0	0	0	0	0	0.000609013	0	0	0	0	0	0	0	0	0	0	0	0	0	0	0	0	0	0	0	0	0	0	0
k__Bacteria;p__Actinobacteria;Other;Other;Other;Other	0	0	0	0	0	0	0	0	0	0	0	0.00033389	0.000534759	0	0	0	0	0	0	0	0.000345066	0.000496032	0.000224417	0.000393856	0	0.001218027	0.000382848	0	0	0.000430663	0.000619963	0	0	0	0	0	0	0	0	0	0.000387447	0	0.000433276	0	0	0	0	0.000610874	0.000794281
k__Bacteria;p__AD3;c__ABS-6;o__;f__;g__	0	0	0	0	0	0	0	0	0	0	0	0	0	0	0	0	0	0	0	0	0	0	0	0	0	0	0	0	0	0.000430663	0	0	0	0	0	0	0	0	0	0	0	0	0	0	0	0	0	0	0
k__Bacteria;p__Armatimonadetes;c__[Fimbriimonadetes];o__[Fimbriimonadales];f__[Fimbriimonadaceae];g__	0.001842469	0	0	0	0	0	0	0	0	0	0	0	0	0	0	0	0	0	0	0	0	0	0	0	0	0	0	0	0	0	0	0	0	0	0	0	0	0	0	0	0	0	0	0	0	0	0	0	0
k__Bacteria;p__Armatimonadetes;c__[Fimbriimonadetes];o__[Fimbriimonadales];f__[Fimbriimonadaceae];g__Fimbriimonas	0	0	0	0	0	0	0	0	0	0	0.000418585	0	0.000534759	0	0	0	0	0	0	0	0	0	0.001795332	0	0	0	0	0	0	0.000861326	0.001859888	0	0	0	0	0.000774893	0	0	0	0	0.000387447	0	0	0	0	0	0.000869943	0	0
k__Bacteria;p__Armatimonadetes;c__Armatimonadia;o__Armatimonadales;f__Armatimonadaceae;g__	0	0	0	0	0	0	0	0.000391236	0	0	0	0	0	0	0	0	0	0	0	0	0	0	0	0.000393856	0	0.001218027	0	0.000492611	0	0.000861326	0	0.002610966	0.000425532	0.00036846	0	0	0	0	0	0	0	0	0.000433276	0	0	0	0.000434972	0	0
k__Bacteria;p__Armatimonadetes;c__Armatimonadia;o__Armatimonadales;f__Armatimonadaceae;Other	0	0	0	0	0	0	0	0	0	0	0	0	0	0	0	0	0	0	0	0	0.000345066	0	0	0	0	0	0	0	0	0	0	0	0	0	0	0	0	0	0	0	0	0	0	0	0	0.000510204	0	0	0
k__Bacteria;p__Armatimonadetes;c__Armatimonadia;o__Armatimonadales;f__WD294;g__	0	0	0	0	0	0	0	0	0	0	0	0	0	0	0	0	0	0.000433839	0	0	0	0	0	0	0	0	0	0	0	0	0	0.001305483	0	0	0	0	0	0	0	0	0	0	0	0	0	0	0	0	0
k__Bacteria;p__Armatimonadetes;c__Chthonomonadetes;o__Chthonomonadales;f__Chthonomonadaceae;g__Chthonomonas	0	0	0	0	0	0	0	0	0	0	0	0	0	0	0	0	0	0	0	0	0.000345066	0	0	0	0	0	0.000765697	0	0	0	0	0	0	0	0	0	0	0	0	0	0	0	0	0	0	0	0	0	0
k__Bacteria;p__Armatimonadetes;c__OPB50;o__;f__;g__	0	0	0	0	0	0	0	0	0.001410437	0	0	0	0	0	0	0	0	0	0	0	0	0	0	0	0	0	0	0	0	0	0	0	0	0	0	0	0	0	0	0	0	0	0	0	0	0	0	0	0
k__Bacteria;p__Armatimonadetes;c__S1a-1H;o__;f__;g__	0	0	0	0	0	0	0	0	0	0	0	0	0	0	0	0	0	0	0	0	0	0	0	0	0	0.001218027	0	0	0	0	0	0	0	0	0	0	0	0	0	0	0	0	0	0	0	0	0.000869943	0	0
k__Bacteria;p__Bacteroidetes;c__Bacteroidia;o__Bacteroidales;f__;g__	0	0	0	0	0	0	0	0.000391236	0	0	0	0	0	0	0	0	0	0	0	0	0.000345066	0	0.000224417	0	0	0	0	0	0	0	0	0	0	0	0.000394789	0.00232468	0	0	0	0	0.000387447	0	0.000433276	0	0	0	0	0	0
k__Bacteria;p__Bacteroidetes;c__Bacteroidia;o__Bacteroidales;f__[Odoribacteraceae];g__Odoribacter	0	0	0	0	0	0	0	0	0	0	0	0	0	0	0	0	0	0	0	0	0	0	0	0	0	0	0	0	0	0	0	0	0	0	0	0	0	0	0.000837521	0	0	0	0	0	0	0	0	0	0
k__Bacteria;p__Bacteroidetes;c__Bacteroidia;o__Bacteroidales;f__[Paraprevotellaceae];g__[Prevotella]	0	0	0	0	0	0	0.001447178	0	0	0	0	0	0.000534759	0.001581206	0	0.000981836	0	0.003036876	0.002183406	0	0.000690131	0	0.000448833	0	0	0	0.001531394	0	0	0	0	0.009138381	0	0.00110538	0	0	0.001339764	0	0.012562814	0.000413223	0.000387447	0	0	0	0.00045045	0	0.002174859	0.00091631	0
k__Bacteria;p__Bacteroidetes;c__Bacteroidia;o__Bacteroidales;f__[Paraprevotellaceae];g__Paraprevotella	0	0	0	0	0	0	0	0	0	0	0	0	0	0	0	0	0	0	0	0	0	0	0	0	0	0	0	0	0	0	0	0	0	0	0	0	0	0	0	0	0	0.000722543	0	0	0	0	0	0	0
k__Bacteria;p__Bacteroidetes;c__Bacteroidia;o__Bacteroidales;f__Bacteroidaceae;g__Bacteroides	0	0	0	0	0	0	0	0.000782473	0	0	0.001674341	0.002003339	0.001069519	0	0	0.000490918	0.001135074	0.002169197	0	0	0.002760524	0.000992063	0	0	0.000798722	0	0.001148545	0.004926108	0	0	0	0	0.000425532	0	0	0	0	0	0.0180067	0	0.000774893	0	0	0	0	0	0	0.001527184	0.002382844
k__Bacteria;p__Bacteroidetes;c__Bacteroidia;o__Bacteroidales;f__Bacteroidaceae;Other	0	0	0	0	0	0	0.000964785	0.000782473	0	0	0	0	0	0	0	0	0	0.000433839	0	0	0	0	0	0	0	0	0	0.000492611	0	0	0	0	0	0	0	0	0	0	0	0	0	0	0	0	0	0	0	0	0
k__Bacteria;p__Bacteroidetes;c__Bacteroidia;o__Bacteroidales;f__Porphyromonadaceae;g__	0	0	0	0	0.000369686	0.000341239	0	0	0	0	0	0	0	0	0	0.000490918	0	0	0	0	0	0	0	0	0	0	0	0	0	0	0	0	0	0	0	0	0	0	0	0	0	0	0	0	0	0	0	0	0
k__Bacteria;p__Bacteroidetes;c__Bacteroidia;o__Bacteroidales;f__Porphyromonadaceae;g__Candidatus Azobacteroides	0	0	0	0	0	0	0	0	0	0	0	0	0	0	0	0	0	0	0	0	0	0	0	0	0	0	0	0	0	0	0	0	0	0	0	0.012785742	0	0	0	0	0	0	0	0	0	0	0	0	0
k__Bacteria;p__Bacteroidetes;c__Bacteroidia;o__Bacteroidales;f__Porphyromonadaceae;g__Dysgonomonas	0	0	0	0	0	0	0	0.003521127	0	0	0	0	0	0	0	0	0	0	0	0	0	0	0	0	0	0	0	0	0	0	0	0	0.000425532	0	0	0.000387447	0	0	0	0	0	0	0	0	0	0	0	0	0
k__Bacteria;p__Bacteroidetes;c__Bacteroidia;o__Bacteroidales;f__Porphyromonadaceae;g__Parabacteroides	0	0	0	0	0	0	0	0.000391236	0	0	0	0.00033389	0	0	0	0	0	0.000433839	0	0	0.000690131	0	0	0	0	0	0	0	0	0	0	0	0	0	0	0	0	0	0.001256281	0	0.000387447	0	0	0	0	0	0	0	0
k__Bacteria;p__Bacteroidetes;c__Bacteroidia;o__Bacteroidales;f__Porphyromonadaceae;g__Porphyromonas	0	0	0	0	0.001109057	0.000170619	0.002411963	0	0	0	0	0.002337229	0.003743316	0.000225887	0.001441615	0.000981836	0.001135074	0.003470716	0.002183406	0	0.004485852	0.00297619	0.030071813	0	0.001597444	0.000609013	0.000382848	0.000492611	0.00038956	0.000430663	0.002479851	0.011749347	0.002978723	0.004789978	0.002368733	0.002712127	0.000535906	0	0.006700168	0.002066116	0.00116234	0.000722543	0.000866551	0	0.003153153	0.001020408	0.000434972	0.001221747	0.002382844
k__Bacteria;p__Bacteroidetes;c__Bacteroidia;o__Bacteroidales;f__Porphyromonadaceae;g__Tannerella	0	0	0	0	0	0	0	0.000391236	0	0	0	0	0	0	0	0	0	0	0	0	0	0	0	0	0.001198083	0	0	0	0	0	0	0	0	0	0	0	0	0	0.00041876	0	0	0	0	0	0	0	0	0	0
k__Bacteria;p__Bacteroidetes;c__Bacteroidia;o__Bacteroidales;f__Prevotellaceae;g__Prevotella	0	0	0	0.000307409	0.006654344	0.004777342	0.001447178	0.001173709	0	0.019695613	0.001255756	0.002003339	0.012299465	0.006098938	0.002402691	0.001963672	0	0.005639913	0.002183406	0	0.007591442	0.007440476	0.01032316	0.003150847	0.012380192	0.001218027	0	0.000492611	0	0	0.004959702	0.003916449	0.000851064	0.007737657	0.001579155	0.00116234	0.000267953	0	0.137353434	0.002479339	0.001549787	0	0.001299827	0	0.001351351	0.004081633	0.000869943	0.001221747	0.001588562
k__Bacteria;p__Bacteroidetes;c__Bacteroidia;o__Bacteroidales;f__Rikenellaceae;g__	0	0	0	0	0	0	0	0	0	0	0.000418585	0	0	0	0	0	0	0	0	0	0	0	0	0	0	0	0	0	0	0	0	0	0	0	0	0.000774893	0	0	0	0	0.000387447	0	0	0	0	0	0	0	0
k__Bacteria;p__Bacteroidetes;c__Bacteroidia;o__Bacteroidales;f__Rikenellaceae;Other	0	0	0	0	0	0	0	0.000782473	0	0	0	0	0	0	0	0	0	0	0	0	0	0	0	0	0	0	0	0	0	0	0	0	0	0	0	0	0	0	0	0	0	0	0	0	0	0	0	0	0
k__Bacteria;p__Bacteroidetes;c__Bacteroidia;o__Bacteroidales;f__S24-7;g__	0	0	0	0	0	0	0	0.000782473	0	0	0	0	0	0	0	0	0	0	0	0	0	0	0	0	0	0	0.000382848	0	0	0	0	0	0	0	0	0	0	0	0	0	0	0.009393064	0	0	0	0	0	0	0
k__Bacteria;p__Bacteroidetes;c__Bacteroidia;o__Bacteroidales;Other;Other	0	0	0	0	0	0	0	0.001564945	0	0	0	0.00033389	0	0	0	0	0	0	0	0	0	0	0.000224417	0	0	0	0	0	0	0	0	0	0	0	0	0.003487021	0	0	0.001256281	0	0.000387447	0.000361272	0	0	0	0	0	0	0.000794281
k__Bacteria;p__Bacteroidetes;c__Flavobacteriia;o__;f__;g__	0	0	0	0	0	0	0	0	0.001410437	0	0	0	0	0	0	0	0	0	0	0	0	0	0	0	0	0	0	0	0	0	0	0	0	0	0	0	0	0	0	0.000826446	0	0	0	0	0	0	0	0	0
k__Bacteria;p__Bacteroidetes;c__Flavobacteriia;o__Flavobacteriales;f__Blattabacteriaceae;g__	0	0	0	0	0	0	0	0	0	0	0	0	0	0	0	0	0	0	0	0	0	0	0	0	0	0.001218027	0	0	0	0	0	0	0	0	0	0	0	0	0	0	0	0	0	0	0	0	0	0	0
k__Bacteria;p__Bacteroidetes;c__Flavobacteriia;o__Flavobacteriales;f__Blattabacteriaceae;g__Blattabacterium	0	0	0	0	0	0	0	0	0	0	0	0	0	0	0	0	0	0	0	0	0	0	0.000224417	0	0	0.000609013	0	0	0	0.000861326	0	0	0	0	0	0	0	0	0	0	0.000387447	0	0	0	0	0.000510204	0	0	0
k__Bacteria;p__Bacteroidetes;c__Flavobacteriia;o__Flavobacteriales;f__Cryomorphaceae;g__	0	0	0	0	0	0	0	0	0	0	0	0	0	0	0	0	0	0	0	0	0	0	0	0.000393856	0	0	0	0	0	0	0	0	0	0.00036846	0	0	0	0	0	0	0	0	0	0	0	0	0	0	0
k__Bacteria;p__Bacteroidetes;c__Flavobacteriia;o__Flavobacteriales;f__Flavobacteriaceae;g__Aequorivita	0	0	0	0	0	0	0	0	0	0	0	0	0	0	0	0	0	0	0	0	0.000345066	0	0	0	0	0	0	0	0	0	0	0	0	0	0	0	0	0	0	0	0	0	0	0	0	0	0	0	0
k__Bacteria;p__Bacteroidetes;c__Flavobacteriia;o__Flavobacteriales;f__Flavobacteriaceae;g__Bergeyella	0	0	0	0	0	0	0	0	0	0	0	0	0.001604278	0	0	0	0	0	0	0	0	0	0	0	0	0	0	0	0	0	0	0	0	0.00073692	0	0	0	0	0.00041876	0	0	0	0	0	0	0	0	0	0
k__Bacteria;p__Bacteroidetes;c__Flavobacteriia;o__Flavobacteriales;f__Flavobacteriaceae;g__Capnocytophaga	0	0	0	0	0	0	0	0	0	0.003879439	0	0	0.003743316	0.001129433	0	0	0	0	0	0	0.001725328	0	0	0.000393856	0.000798722	0	0	0	0	0	0	0	0	0	0	0.000387447	0	0	0.000837521	0	0	0	0	0	0	0	0	0	0
k__Bacteria;p__Bacteroidetes;c__Flavobacteriia;o__Flavobacteriales;f__Flavobacteriaceae;g__Chryseobacterium	0	0	0.033807146	0	0.001478743	0	0.003859141	0.001173709	0	0.004476276	0.018836333	0.022370618	0.001069519	0.004291845	0.01057184	0.00245459	0	0.000433839	0.026200873	0.000472144	0.001035197	0.001984127	0.005385996	0.000787712	0.000798722	0	0.003828484	0.000492611	0.00038956	0	0.026038438	0	0	0.00110538	0	0	0.001071811	0.002565042	0.000837521	0.002479339	0.000387447	0.003251445	0.001299827	0.051004016	0.002252252	0	0.067855589	0.002748931	0.061159651
k__Bacteria;p__Bacteroidetes;c__Flavobacteriia;o__Flavobacteriales;f__Flavobacteriaceae;g__Elizabethkingia	0	0	0	0	0	0	0	0.008998435	0	0	0	0	0	0	0	0	0	0	0	0	0	0	0.000448833	0	0	0	0	0	0.00038956	0	0	0	0	0	0	0	0	0	0	0	0	0	0	0	0	0	0	0	0
k__Bacteria;p__Bacteroidetes;c__Flavobacteriia;o__Flavobacteriales;f__Flavobacteriaceae;g__Flavobacterium	0.339474896	0.003022453	0	0	0.001848429	0.000511858	0.002894356	0.001564945	0.014104372	0.001492092	0.034323985	0.001001669	0.002673797	0.005421279	0	0.00245459	0	0.003036876	0.002183406	0.002360718	0.001725328	0	0.002468582	0	0.000798722	0.001218027	0.003445636	0.000492611	0.00077912	0.003875969	0.007439554	0	0.003404255	0.00036846	0.004342677	0	0	0	0.001675042	0.000413223	0.001549787	0.001806358	0.001733102	0.000401606	0.00045045	0	0.000434972	0.003359805	0.007148531
k__Bacteria;p__Bacteroidetes;c__Flavobacteriia;o__Flavobacteriales;f__Flavobacteriaceae;g__Kaistella	0	0	0	0	0	0	0	0	0	0	0.000418585	0	0	0	0	0	0	0	0	0	0	0	0	0	0	0	0	0	0	0	0	0	0	0	0	0	0	0	0	0	0	0	0	0	0	0	0	0	0
k__Bacteria;p__Bacteroidetes;c__Flavobacteriia;o__Flavobacteriales;f__Flavobacteriaceae;g__Salinimicrobium	0	0	0	0	0	0	0	0	0	0	0	0	0	0	0	0	0	0	0	0	0	0	0	0	0	0	0	0	0	0	0	0	0	0	0	0	0	0	0	0	0	0	0	0	0	0	0	0.000305437	0
k__Bacteria;p__Bacteroidetes;c__Flavobacteriia;o__Flavobacteriales;f__Flavobacteriaceae;g__Sejongia	0	0.00388601	0	0	0.001109057	0	0	0	0	0	0	0	0	0	0	0	0	0.000867679	0.002183406	0	0	0	0	0	0.000399361	0	0	0	0	0	0.001859888	0	0	0	0	0	0	0	0.000837521	0	0.000387447	0.011921965	0	0	0	0	0.000434972	0	0
k__Bacteria;p__Bacteroidetes;c__Flavobacteriia;o__Flavobacteriales;f__Flavobacteriaceae;g__Wautersiella	0	0	0	0	0.008872458	0.013649548	0.000964785	0.000782473	0	0.005669949	0	0	0	0.000225887	0.029793369	0	0	0.002603037	0.004366812	0	0.00621118	0.008928571	0	0	0.092651757	0	0	0	0	0	0.001859888	0	0	0.001842299	0	0	0	0	0	0	0.001549787	0.000361272	0	0	0.00045045	0.000510204	0.001304915	0	0
k__Bacteria;p__Bacteroidetes;c__Flavobacteriia;o__Flavobacteriales;f__Flavobacteriaceae;Other	0.002303086	0	0.000384172	0	0.007393715	0.039071831	0.004823927	0	0.001410437	0.000596837	0.000418585	0.00033389	0.002673797	0.002484753	0	0.000490918	0.001135074	0.000433839	0	0	0.002070393	0	0.004712747	0	0	0.000609013	0.001531394	0	0	0.001722653	0	0.006527415	0.000425532	0.00036846	0	0	0.002947481	0.000732869	0.00041876	0.001652893	0.000387447	0.000722543	0.002166378	0	0.00045045	0	0.000869943	0.001221747	0.000794281
k__Bacteria;p__Bacteroidetes;c__Sphingobacteriia;o__Sphingobacteriales;f__;g__	0.007830493	0.001727116	0	0	0.000369686	0	0	0.000391236	0	0	0	0	0	0	0	0	0	0.000867679	0	0	0	0	0.002244165	0.000393856	0	0.002436054	0	0	0.040124659	0	0.001859888	0.006527415	0	0	0	0	0	0	0	0	0	0	0	0	0	0	0	0	0
k__Bacteria;p__Bacteroidetes;c__Sphingobacteriia;o__Sphingobacteriales;f__Amoebophilaceae;g__Candidatus Amoebophilus	0	0	0	0	0	0	0	0	0	0	0.000418585	0	0	0	0	0	0	0	0	0	0	0	0	0	0	0	0	0	0	0	0	0	0	0	0	0	0	0	0	0	0	0	0	0	0	0	0	0	0
k__Bacteria;p__Bacteroidetes;c__Sphingobacteriia;o__Sphingobacteriales;f__Amoebophilaceae;g__Candidatus Cardinium	0	0	0	0	0	0	0	0	0	0	0	0	0	0.001129433	0	0	0	0	0	0	0	0	0	0	0	0	0	0	0	0	0	0	0	0	0	0	0	0	0	0	0	0	0	0	0	0	0	0.000305437	0
k__Bacteria;p__Bacteroidetes;c__Sphingobacteriia;o__Sphingobacteriales;f__Chitinophagaceae;g__	0.010594196	0.002590674	0	0	0.000739372	0.002047432	0.000482393	0.001564945	0.029619182	0.000895255	0	0	0.004278075	0.002032979	0.001441615	0	0	0.002169197	0	0.000472144	0.001725328	0.000992063	0.002917415	0.001181568	0	0.011571255	0.003062787	0.000985222	0.001947799	0.00129199	0.004959702	0	0.003829787	0.001473839	0.000394789	0.003874467	0.000535906	0.000366435	0	0.000826446	0.001549787	0.000361272	0.005632582	0.000401606	0.00045045	0.001020408	0.001304915	0.003665241	0.002382844
k__Bacteria;p__Bacteroidetes;c__Sphingobacteriia;o__Sphingobacteriales;f__Chitinophagaceae;g__Chitinophaga	0	0	0	0	0	0	0	0	0	0	0	0	0	0	0	0	0	0	0	0	0	0	0	0	0	0	0	0	0	0	0.000619963	0	0	0	0	0	0	0	0	0	0.000387447	0	0	0	0	0	0	0	0
k__Bacteria;p__Bacteroidetes;c__Sphingobacteriia;o__Sphingobacteriales;f__Chitinophagaceae;g__Flavisolibacter	0	0	0	0	0	0	0	0	0	0.000596837	0	0	0.000534759	0.000451773	0	0	0.001135074	0.000433839	0	0	0.000345066	0.000496032	0	0	0	0	0	0	0	0	0.000619963	0	0.001276596	0.00110538	0	0.00116234	0	0	0	0.000826446	0.000774893	0.001083815	0.000433276	0	0	0	0.002174859	0.002138057	0
k__Bacteria;p__Bacteroidetes;c__Sphingobacteriia;o__Sphingobacteriales;f__Chitinophagaceae;g__Niabella	0.000460617	0	0	0	0	0	0	0	0	0	0	0	0	0	0	0	0	0	0	0	0	0	0	0	0	0	0	0	0	0	0	0	0	0	0	0	0	0	0	0	0	0	0	0	0	0	0	0	0
k__Bacteria;p__Bacteroidetes;c__Sphingobacteriia;o__Sphingobacteriales;f__Chitinophagaceae;g__Sediminibacterium	0	0	0	0	0	0	0	0	0	0	0	0	0	0	0	0	0	0	0	0	0	0	0.000224417	0	0	0.001218027	0	0	0	0	0	0	0	0	0	0	0	0	0	0	0	0	0	0	0	0	0	0	0
k__Bacteria;p__Bacteroidetes;c__Sphingobacteriia;o__Sphingobacteriales;f__Chitinophagaceae;g__Segetibacter	0	0	0	0	0	0	0	0	0	0	0.00083717	0.00033389	0.001604278	0	0	0	0	0	0	0	0	0	0	0	0	0	0.000382848	0	0	0.000430663	0.001859888	0	0	0.00110538	0	0.000774893	0	0	0	0	0.000774893	0	0	0	0	0	0.000434972	0	0
k__Bacteria;p__Bacteroidetes;c__Sphingobacteriia;o__Sphingobacteriales;f__Chitinophagaceae;Other	0.004606172	0.003022453	0	0	0.001848429	0.000682477	0.001447178	0	0.005641749	0	0	0.00033389	0	0	0	0	0	0.000433839	0	0.000944287	0.001035197	0	0	0.000787712	0	0.002436054	0.000382848	0.000492611	0	0	0.000619963	0	0	0	0.000394789	0.002712127	0	0	0	0.000413223	0.000387447	0	0.000433276	0.000401606	0	0	0	0	0
k__Bacteria;p__Bacteroidetes;c__Sphingobacteriia;o__Sphingobacteriales;f__Cyclobacteriaceae;g__	0	0	0	0	0	0	0	0	0	0	0	0	0	0	0	0	0	0	0	0	0	0	0	0	0	0	0.000382848	0	0	0	0	0	0	0	0	0	0	0	0	0	0	0	0	0	0	0	0	0	0
k__Bacteria;p__Bacteroidetes;c__Sphingobacteriia;o__Sphingobacteriales;f__Flammeovirgaceae;g__A4	0.004145555	0	0	0.013525976	0.000369686	0	0	0.001564945	0.023977433	0	0	0	0	0	0	0.000490918	0	0	0	0	0	0	0	0.000393856	0	0.003045067	0.000382848	0.000492611	0	0	0.002479851	0	0.007659574	0	0	0.00116234	0	0	0	0	0	0	0.055459272	0	0.00045045	0	0	0.004276115	0
k__Bacteria;p__Bacteroidetes;c__Sphingobacteriia;o__Sphingobacteriales;f__Flammeovirgaceae;Other	0	0	0	0	0	0	0	0	0.001410437	0	0	0	0	0	0	0	0	0	0	0	0	0	0	0	0	0	0	0	0	0	0	0	0	0	0	0	0	0	0	0	0	0	0	0	0	0	0	0	0
k__Bacteria;p__Bacteroidetes;c__Sphingobacteriia;o__Sphingobacteriales;f__Flexibacteraceae;g__	0	0	0	0	0.000369686	0	0	0	0	0	0	0	0.001069519	0	0	0	0	0.002169197	0	0.002832861	0.004140787	0	0	0.000787712	0	0	0.000765697	0	0	0.000861326	0.000619963	0	0.000425532	0	0.000394789	0	0	0	0	0	0.000774893	0	0	0	0	0	0.000434972	0.000305437	0
k__Bacteria;p__Bacteroidetes;c__Sphingobacteriia;o__Sphingobacteriales;f__Flexibacteraceae;g__Adhaeribacter	0	0	0	0	0	0	0	0	0	0	0	0	0	0	0	0	0	0	0	0	0.000345066	0	0	0	0	0	0	0	0	0	0	0	0	0	0	0	0	0	0	0	0	0	0	0	0	0	0	0	0
k__Bacteria;p__Bacteroidetes;c__Sphingobacteriia;o__Sphingobacteriales;f__Flexibacteraceae;g__Arcicella	0	0	0	0	0	0	0	0	0	0	0	0	0	0	0	0	0	0	0	0	0	0	0.000448833	0	0	0	0	0	0	0	0	0	0	0	0	0	0	0	0	0	0	0	0	0	0	0	0	0	0
k__Bacteria;p__Bacteroidetes;c__Sphingobacteriia;o__Sphingobacteriales;f__Flexibacteraceae;g__Dyadobacter	0	0.000431779	0	0	0.000369686	0.001023716	0.000964785	0.00312989	0.001410437	0	0.00083717	0.00033389	0	0	0.000480538	0	0	0.000433839	0	0.000472144	0.000690131	0	0	0	0	0	0.000765697	0.000985222	0.00038956	0	0.001239926	0.003916449	0	0.00036846	0.000394789	0.000387447	0	0	0	0	0	0	0.001299827	0	0	0	0	0.000610874	0
k__Bacteria;p__Bacteroidetes;c__Sphingobacteriia;o__Sphingobacteriales;f__Flexibacteraceae;g__Emticicia	0	0	0	0	0	0	0	0	0	0	0	0	0	0	0	0	0	0	0	0	0	0	0	0	0	0	0	0	0	0	0.000619963	0	0	0	0	0	0	0	0	0	0	0	0	0	0	0	0	0	0
k__Bacteria;p__Bacteroidetes;c__Sphingobacteriia;o__Sphingobacteriales;f__Flexibacteraceae;g__Flectobacillus	0	0.015544041	0	0	0	0	0	0	0	0	0	0	0	0.00067766	0	0	0	0	0	0	0.000345066	0	0	0	0	0	0	0	0	0	0	0	0	0	0	0	0	0	0	0	0	0	0	0	0	0	0	0	0
k__Bacteria;p__Bacteroidetes;c__Sphingobacteriia;o__Sphingobacteriales;f__Flexibacteraceae;g__Hymenobacter	0	0	0	0	0.0025878	0	0.000482393	0	0	0	0.002930096	0.00066778	0.003208556	0.002258866	0.001922153	0	0.001135074	0.009110629	0	0.000944287	0.006556246	0.001488095	0	0.001969279	0.001198083	0	0.001914242	0.001970443	0	0.002153316	0	0.001305483	0	0.014738394	0.000789578	0.002712127	0.000535906	0	0	0.002066116	0.003487021	0.00216763	0.001299827	0	0	0.000510204	0.004349717	0.004886988	0.000794281
k__Bacteria;p__Bacteroidetes;c__Sphingobacteriia;o__Sphingobacteriales;f__Flexibacteraceae;g__Pontibacter	0	0	0	0	0	0	0	0	0	0	0	0	0	0	0	0	0	0	0	0	0.000690131	0	0	0	0	0	0	0	0	0	0	0.003916449	0	0.00036846	0	0	0.000535906	0	0	0	0	0	0.000433276	0	0	0	0	0	0
k__Bacteria;p__Bacteroidetes;c__Sphingobacteriia;o__Sphingobacteriales;f__Flexibacteraceae;g__Spirosoma	0	0.047495682	0	0	0.000369686	0	0	0	0	0	0.002092926	0	0.001069519	0	0	0	0	0.001735358	0.002183406	0	0.002415459	0	0	0	0	0	0	0	0.075574601	0.00129199	0	0	0.001276596	0.00110538	0.000394789	0.000387447	0	0	0	0.000413223	0.000774893	0	0	0	0	0	0.001739887	0.000305437	0
k__Bacteria;p__Bacteroidetes;c__Sphingobacteriia;o__Sphingobacteriales;f__Flexibacteraceae;Other	0	0.000431779	0	0	0	0	0	0	0	0	0	0	0	0.000451773	0	0	0	0	0	0.000472144	0	0	0	0	0	0	0	0	0	0	0	0	0	0.00036846	0.000394789	0	0	0	0	0	0	0	0.000433276	0	0	0.000510204	0.000869943	0.00091631	0
k__Bacteria;p__Bacteroidetes;c__Sphingobacteriia;o__Sphingobacteriales;f__Rhodothermaceae;g__	0	0.003022453	0	0	0.000739372	0	0	0	0	0	0	0	0.000534759	0	0	0	0	0.000433839	0	0	0	0	0	0	0	0	0	0	0	0	0	0	0	0	0	0	0	0	0	0	0	0	0	0	0	0	0	0	0
k__Bacteria;p__Bacteroidetes;c__Sphingobacteriia;o__Sphingobacteriales;f__Saprospiraceae;g__	0.000460617	0	0	0	0	0	0	0	0	0	0	0	0	0	0	0	0	0	0	0	0	0	0	0	0	0.001218027	0	0	0	0	0.001239926	0	0	0	0	0	0	0	0	0	0	0	0	0	0	0.000510204	0	0	0
k__Bacteria;p__Bacteroidetes;c__Sphingobacteriia;o__Sphingobacteriales;f__Sphingobacteriaceae;g__	0	0	0	0	0	0	0	0	0.002820874	0	0.001255756	0	0.001604278	0.00067766	0.001441615	0	0	0.001301518	0	0.005193579	0.001035197	0	0	0.000787712	0	0	0.001914242	0	0	0	0.000619963	0	0.000851064	0.00110538	0	0.008523828	0	0	0.00041876	0.000413223	0.00232468	0	0	0	0	0	0.000434972	0.001221747	0.000794281
k__Bacteria;p__Bacteroidetes;c__Sphingobacteriia;o__Sphingobacteriales;f__Sphingobacteriaceae;g__Olivibacter	0	0	0	0	0	0	0	0	0	0	0	0	0	0	0	0	0	0	0	0	0	0	0	0.000393856	0	0	0	0	0	0	0	0	0	0	0	0	0	0	0	0	0	0	0.000433276	0	0	0	0	0	0
k__Bacteria;p__Bacteroidetes;c__Sphingobacteriia;o__Sphingobacteriales;f__Sphingobacteriaceae;g__Pedobacter	0	0.042746114	0	0	0.000739372	0.001364955	0.000964785	0	0.001410437	0	0.004185852	0.002003339	0.002673797	0	0.000480538	0	0	0.002603037	0	0.001888574	0.001380262	0.000496032	0	0	0.000399361	0	0.001531394	0.000492611	0.004674718	0.000430663	0	0	0.002978723	0.001842299	0	0	0	0	0.00041876	0.000413223	0.000774893	0.007225434	0.001299827	0	0	0	0.000434972	0.001527184	0
k__Bacteria;p__Bacteroidetes;c__Sphingobacteriia;o__Sphingobacteriales;f__Sphingobacteriaceae;g__Sphingobacterium	0	0	0.001536688	0	0	0	0	0	0	0	0.017161992	0.060100167	0.001604278	0.000225887	0	0.000490918	0	0.000867679	0.026200873	0	0.001380262	0.000496032	0	0	0.001198083	0	0	0	0	0.000861326	0	0.014360313	0	0.00073692	0	0	0	0	0.003768844	0	0	0.001083815	0.000433276	0	0.000900901	0	0.00260983	0.000305437	0.003971406
k__Bacteria;p__Bacteroidetes;c__Sphingobacteriia;o__Sphingobacteriales;f__Sphingobacteriaceae;Other	0	0	0	0	0.000739372	0.001535574	0	0	0	0	0.00083717	0.001001669	0.001069519	0.00067766	0	0	0	0.000433839	0	0	0	0	0	0	0	0	0	0	0	0	0	0	0	0.00036846	0	0	0	0	0	0	0	0	0.000433276	0	0	0	0	0	0.000794281
k__Bacteria;p__Bacteroidetes;c__Sphingobacteriia;o__Sphingobacteriales;Other;Other	0	0.000863558	0	0	0	0	0	0	0.001410437	0	0	0	0	0.000903546	0	0	0	0.000433839	0	0	0.000345066	0	0.005834829	0	0	0	0	0	0	0	0.022318661	0	0	0	0	0	0	0	0	0	0.000774893	0	0.000433276	0	0	0.000510204	0	0	0.001588562
k__Bacteria;p__Bacteroidetes;c__VC2_1_Bac22;o__;f__;g__	0	0	0	0	0	0	0	0	0	0	0	0	0	0	0	0	0	0	0	0	0	0	0	0	0	0	0	0	0	0	0	0	0	0	0	0	0	0	0	0	0.000387447	0	0	0	0	0	0	0	0
k__Bacteria;p__Bacteroidetes;Other;Other;Other;Other	0.001842469	0	0	0	0	0	0	0	0	0	0.000418585	0.00066778	0.001069519	0	0	0	0	0.000433839	0	0	0	0	0	0	0.000399361	0	0	0.000492611	0	0	0	0	0.000425532	0	0	0.000774893	0	0	0.00041876	0	0	0	0	0	0	0	0.001739887	0	0
k__Bacteria;p__Chlamydiae;c__Chlamydiia;o__Chlamydiales;f__;g__	0	0	0	0	0	0	0	0	0	0	0	0	0	0	0	0	0	0	0	0	0	0	0	0	0	0	0	0	0	0	0.000619963	0	0	0	0	0	0	0	0	0	0	0	0	0	0	0	0	0	0
k__Bacteria;p__Chlamydiae;c__Chlamydiia;o__Chlamydiales;f__Parachlamydiaceae;g__	0	0	0	0	0	0	0	0	0	0	0	0	0	0	0	0	0	0	0	0	0	0	0	0	0	0	0	0	0	0	0	0	0	0	0	0.000774893	0	0	0	0.000413223	0	0	0	0	0	0	0	0	0
k__Bacteria;p__Chlamydiae;c__Chlamydiia;o__Chlamydiales;f__Parachlamydiaceae;g__Candidatus Protochlamydia	0	0	0	0	0	0	0	0	0	0	0	0	0	0	0	0	0	0	0	0	0.000345066	0	0	0	0	0	0	0	0	0	0	0	0	0	0	0	0	0	0	0	0	0	0	0	0	0	0	0	0
k__Bacteria;p__Chlamydiae;c__Chlamydiia;o__Chlamydiales;f__Parachlamydiaceae;Other	0.001842469	0	0	0	0	0	0	0	0.001410437	0	0	0	0	0	0	0	0	0	0	0	0	0	0	0	0	0.001218027	0	0	0	0	0	0	0	0	0	0.000387447	0	0	0	0	0	0	0	0	0	0	0	0	0.000794281
k__Bacteria;p__Chlamydiae;c__Chlamydiia;o__Chlamydiales;f__Rhabdochlamydiaceae;g__Candidatus Rhabdochlamydia	0	0	0	0	0	0	0	0	0	0	0	0	0	0	0	0	0	0	0	0	0	0	0	0	0	0.00182704	0	0	0	0	0	0	0	0	0	0	0	0	0	0	0	0	0	0	0	0	0	0	0
k__Bacteria;p__Chlamydiae;c__Chlamydiia;o__Chlamydiales;Other;Other	0.001842469	0	0	0	0.000369686	0	0	0	0.001410437	0	0	0	0	0	0	0	0	0	0	0	0	0	0	0	0.000399361	0	0	0	0	0	0	0	0	0	0	0.000774893	0	0	0	0.000413223	0.000387447	0	0	0	0	0	0	0.000610874	0
k__Bacteria;p__Chlorobi;c__OPB56;o__;f__;g__	0	0	0	0	0	0	0	0	0	0	0	0	0	0	0	0	0	0	0	0	0	0	0	0	0	0	0	0	0	0	0	0	0	0	0	0	0	0	0.00041876	0	0	0	0	0	0	0	0	0	0
k__Bacteria;p__Chlorobi;c__SJA-28;o__;f__;g__	0	0	0	0	0	0	0	0	0	0	0	0	0	0	0	0	0	0	0	0	0	0	0	0	0	0	0	0	0	0	0.000619963	0	0	0	0	0	0	0	0	0	0	0	0	0	0	0	0	0	0
k__Bacteria;p__Chlorobi;Other;Other;Other;Other	0	0	0	0	0	0	0	0	0	0	0	0	0	0	0	0	0	0	0	0	0	0	0	0	0	0.000609013	0	0	0	0	0	0	0	0	0	0	0	0	0	0	0	0	0	0	0	0	0	0	0
k__Bacteria;p__Chloroflexi;c__;o__;f__;g__	0	0	0	0	0	0	0	0	0	0	0	0	0	0	0	0	0	0	0	0	0	0	0	0	0	0	0	0	0	0	0	0	0	0	0	0	0	0	0	0	0	0	0	0	0	0	0	0	0
k__Bacteria;p__Chloroflexi;c__Anaerolineae;o__A31;f__S47;g__	0	0	0	0	0	0	0	0	0	0	0	0	0	0	0	0	0	0.000433839	0	0	0	0	0	0	0	0.000609013	0	0	0	0	0	0	0	0	0	0	0	0	0	0	0	0	0	0	0	0	0	0	0
k__Bacteria;p__Chloroflexi;c__Anaerolineae;o__Anaerolineales;f__Anaerolinaceae;g__Anaerolinea	0	0	0	0	0	0	0	0	0	0	0	0	0	0	0	0	0.001135074	0	0	0	0	0	0	0	0	0	0	0	0	0	0	0	0	0	0	0	0	0	0	0	0	0	0	0	0	0	0	0	0
k__Bacteria;p__Chloroflexi;c__Anaerolineae;o__c26;f__;g__	0	0	0	0	0	0	0	0	0	0	0	0	0	0	0	0	0	0	0	0	0	0	0	0	0	0	0	0	0	0	0	0	0	0	0	0	0	0	0	0	0.000387447	0	0	0	0	0	0	0.000610874	0
k__Bacteria;p__Chloroflexi;c__Anaerolineae;o__Caldilineales;f__Caldilineaceae;g__	0	0	0	0	0	0	0	0	0	0	0.000418585	0	0	0	0	0	0	0	0	0	0	0	0	0	0	0.000609013	0	0	0	0	0	0	0	0	0	0	0	0	0	0	0	0	0	0	0	0	0	0	0
k__Bacteria;p__Chloroflexi;c__Anaerolineae;o__Caldilineales;f__Caldilineaceae;g__Caldilinea	0	0	0	0	0.000369686	0.00255929	0	0	0	0	0	0	0	0	0	0	0	0	0	0	0	0	0	0	0	0	0	0	0	0	0	0	0	0	0	0	0	0	0	0	0	0	0	0	0	0	0	0	0
k__Bacteria;p__Chloroflexi;c__Anaerolineae;o__CFB-26;f__;g__	0	0	0	0	0	0	0	0	0	0	0	0	0	0	0	0	0	0	0	0	0	0	0	0	0	0	0	0	0	0	0.000619963	0	0	0	0	0	0	0	0	0	0	0	0	0	0	0	0	0	0
k__Bacteria;p__Chloroflexi;c__Anaerolineae;o__H39;f__;g__	0	0	0	0	0	0	0	0	0	0	0	0	0	0	0	0	0	0	0	0	0	0	0	0	0	0	0	0	0	0	0	0	0	0	0	0	0	0	0	0.000413223	0	0	0	0	0	0	0	0	0
k__Bacteria;p__Chloroflexi;c__Anaerolineae;o__SBR1031;f__A4b;g__	0	0.000863558	0	0	0	0	0	0	0.002820874	0	0	0.00033389	0	0	0	0	0	0.000433839	0	0	0	0	0	0	0	0.000609013	0	0	0	0	0.000619963	0	0	0	0	0.000774893	0	0	0	0	0	0	0	0	0	0	0	0	0
k__Bacteria;p__Chloroflexi;c__Anaerolineae;o__SBR1031;f__oc28;g__	0.000460617	0	0	0	0.000369686	0	0	0	0	0	0	0	0	0	0	0	0	0	0	0	0	0	0	0	0	0	0	0	0	0	0	0	0	0	0	0	0	0	0	0	0	0	0	0	0	0	0	0	0
k__Bacteria;p__Chloroflexi;c__Anaerolineae;Other;Other;Other	0	0	0	0	0	0	0	0	0.001410437	0	0	0	0	0	0	0	0	0	0	0	0	0	0.000224417	0	0	0	0	0	0	0	0	0	0	0	0	0	0	0	0	0	0	0	0	0	0	0	0	0	0
k__Bacteria;p__Chloroflexi;c__Bljii12;o__AKYG885;f__;g__	0	0	0	0	0	0	0	0	0	0	0	0	0	0	0	0	0	0	0	0	0	0	0	0	0	0.000609013	0	0	0	0	0	0	0	0	0	0	0	0	0	0	0	0	0	0	0	0	0	0	0
k__Bacteria;p__Chloroflexi;c__Bljii12;o__AKYG885;f__Dolo_23;g__	0	0	0	0	0	0	0	0	0.001410437	0	0	0.00033389	0	0	0	0.000981836	0	0	0	0	0	0	0	0	0	0.00182704	0	0	0	0	0	0	0.000425532	0	0	0.000387447	0	0	0	0	0	0	0	0	0	0	0	0	0
k__Bacteria;p__Chloroflexi;c__Bljii12;o__AKYG885;Other;Other	0	0	0	0	0	0	0	0	0	0	0	0	0	0	0	0	0	0	0	0	0	0	0	0	0	0.002436054	0	0	0	0	0	0	0	0	0	0	0	0	0	0	0	0	0	0	0	0	0	0	0
k__Bacteria;p__Chloroflexi;c__Bljii12;o__B07_WMSP1;f__;g__	0	0	0	0	0	0	0	0	0	0	0	0	0	0	0	0	0	0	0	0	0	0	0	0	0	0.000609013	0	0	0	0	0	0	0	0	0	0	0	0	0	0	0	0	0.000433276	0	0	0	0	0.000305437	0
k__Bacteria;p__Chloroflexi;c__Bljii12;o__B07_WMSP1;Other;Other	0	0	0	0	0	0	0	0	0	0	0	0	0	0	0	0	0	0	0	0	0.000345066	0	0	0	0	0	0	0	0	0	0	0	0	0.00073692	0	0	0	0	0	0	0	0	0	0	0	0	0	0.000305437	0
k__Bacteria;p__Chloroflexi;c__Chloroflexi;o__;f__;g__	0	0	0	0	0.000739372	0	0	0	0	0	0	0	0.001069519	0	0	0	0.003405221	0	0	0	0	0	0	0	0	0	0	0	0	0.000430663	0	0	0	0	0	0.000387447	0	0	0	0	0.000774893	0	0	0	0	0	0.001304915	0.000305437	0
k__Bacteria;p__Chloroflexi;c__Chloroflexi;o__Chloroflexales;f__Chloroflexaceae;g__	0	0	0	0	0	0	0	0	0	0	0	0	0	0	0	0	0	0	0	0	0	0	0	0	0	0	0	0	0	0	0	0	0	0	0	0	0	0	0	0	0	0	0.000433276	0	0	0.000510204	0	0	0
k__Bacteria;p__Chloroflexi;c__Chloroflexi;o__Chloroflexales;f__Oscillochloridaceae;g__Oscillochloris	0	0	0	0	0	0	0	0	0	0	0	0	0	0	0	0	0	0	0	0	0	0	0	0	0	0	0	0	0	0.000861326	0	0	0	0	0	0	0	0	0	0	0	0	0	0	0	0	0	0	0
k__Bacteria;p__Chloroflexi;c__Chloroflexi;o__Chloroflexales;Other;Other	0	0	0	0	0	0	0	0	0	0	0	0	0	0	0	0	0	0	0	0	0	0	0	0.001181568	0	0	0	0	0	0	0	0	0	0	0	0	0	0	0	0	0	0	0	0	0	0	0	0	0
k__Bacteria;p__Chloroflexi;c__Chloroflexi;o__Roseiflexales;f__;g__	0	0	0	0	0	0	0	0	0.001410437	0	0	0	0	0	0	0	0	0	0	0	0	0	0	0	0	0	0.000382848	0	0	0	0	0	0	0	0	0	0	0	0	0	0	0	0	0	0	0	0	0	0
k__Bacteria;p__Chloroflexi;c__Chloroflexi;o__Roseiflexales;f__Kouleothrixaceae;g__	0	0.025474957	0	0	0	0	0	0.000391236	0	0	0	0	0.001069519	0	0	0	0	0	0	0	0	0	0	0	0	0.001218027	0	0	0	0	0	0	0	0	0	0.000387447	0	0	0	0	0	0	0	0	0	0	0.000434972	0	0
k__Bacteria;p__Chloroflexi;c__Chloroflexi;o__Roseiflexales;f__Kouleothrixaceae;Other	0	0.000431779	0	0	0	0	0	0	0	0	0	0	0	0	0	0	0	0	0	0	0	0	0	0	0	0	0	0	0	0	0	0	0	0	0	0	0	0	0	0	0	0	0	0	0	0	0	0	0
k__Bacteria;p__Chloroflexi;c__Chloroflexi;o__Roseiflexales;Other;Other	0	0	0	0	0	0	0	0	0	0	0	0	0	0	0	0	0	0	0	0	0	0	0	0	0	0	0	0	0	0	0	0.001305483	0.000425532	0	0	0	0	0	0	0	0.00116234	0	0	0	0	0	0	0	0
k__Bacteria;p__Chloroflexi;c__Chloroflexi;Other;Other;Other	0	0	0	0	0	0	0	0	0	0	0	0	0.000534759	0	0	0	0	0	0	0	0	0	0	0	0	0	0	0	0	0	0	0	0	0	0	0	0	0	0	0	0	0	0	0	0	0	0	0	0
k__Bacteria;p__Chloroflexi;c__Ellin6529;o__;f__;g__	0.000460617	0	0	0	0.000739372	0	0.000482393	0	0.001410437	0	0.000418585	0	0.001604278	0.001129433	0	0.001472754	0	0.003036876	0	0	0.001725328	0	0	0.000787712	0	0.010353228	0.000382848	0.000985222	0	0	0.000619963	0	0	0.00036846	0.000394789	0	0	0	0.00041876	0	0.000774893	0	0.000866551	0	0	0.000510204	0.001739887	0.005803299	0.000794281
k__Bacteria;p__Chloroflexi;c__Ktedonobacteria;o__;f__;g__	0	0	0	0	0	0	0	0	0	0	0	0	0	0	0	0	0	0	0	0	0	0	0	0	0	0	0	0	0	0	0	0	0	0	0	0	0	0	0	0	0	0	0	0	0	0	0	0.000610874	0
k__Bacteria;p__Chloroflexi;c__Ktedonobacteria;o__JG30-KF-AS9;f__;g__	0	0	0	0	0	0	0	0	0.001410437	0	0	0	0	0	0	0	0	0	0	0	0	0	0	0	0	0	0.000382848	0	0	0	0	0	0	0	0	0	0	0	0	0	0	0	0	0	0	0	0	0	0
k__Bacteria;p__Chloroflexi;c__Ktedonobacteria;o__Thermogemmatisporales;f__;g__	0	0	0	0	0.001109057	0	0	0	0	0	0	0	0	0	0	0	0	0	0	0	0	0	0	0.000393856	0	0	0	0	0	0	0	0	0	0	0	0	0	0	0	0	0	0	0	0	0	0	0	0	0
k__Bacteria;p__Chloroflexi;c__Ktedonobacteria;o__Thermogemmatisporales;f__Thermogemmatisporaceae;g__	0	0	0	0	0	0	0	0	0	0	0	0	0	0	0	0	0	0	0	0	0	0	0	0	0	0	0	0	0	0	0	0	0	0	0	0	0	0	0.00041876	0	0	0	0	0	0	0	0	0	0
k__Bacteria;p__Chloroflexi;c__Ktedonobacteria;o__Thermogemmatisporales;Other;Other	0	0	0	0	0	0	0	0.000391236	0	0	0	0	0	0	0	0	0	0.000433839	0	0.170443815	0	0	0	0	0	0	0	0	0	0	0	0	0	0	0	0	0	0	0	0	0	0	0	0	0	0	0	0	0
k__Bacteria;p__Chloroflexi;c__Ktedonobacteria;Other;Other;Other	0	0	0	0	0	0	0.000482393	0	0	0	0	0	0	0	0	0	0	0	0.002183406	0	0.001725328	0	0	0	0	0	0	0	0	0	0	0	0	0	0	0	0	0	0	0	0	0	0	0	0	0	0	0	0
k__Bacteria;p__Chloroflexi;c__Thermobacula;o__Thermobaculales;f__Thermobaculaceae;g__	0	0	0	0	0	0	0	0	0	0	0	0	0.000534759	0	0	0	0	0	0	0	0.000345066	0	0	0	0	0	0.000382848	0	0	0.000430663	0	0	0	0	0	0	0	0	0	0	0.000387447	0	0.000866551	0	0	0	0.000434972	0	0
k__Bacteria;p__Chloroflexi;c__Thermomicrobia;o__AKYG1722;f__;g__	0	0	0	0	0	0	0	0	0.001410437	0	0	0	0	0	0	0	0	0.000433839	0	0	0	0	0	0	0	0.001218027	0	0	0	0	0.000619963	0	0	0	0	0	0	0	0	0	0	0	0	0	0	0	0	0	0
k__Bacteria;p__Chloroflexi;c__Thermomicrobia;o__JG30-KF-CM45;f__;g__	0.000460617	0	0	0.000307409	0.000369686	0.000511858	0	0	0	0.003282602	0	0	0.000534759	0.000903546	0.001922153	0	0.001135074	0.000433839	0	0.000472144	0.001725328	0	0	0.000393856	0	0	0	0	0.001558239	0.000430663	0.000619963	0	0	0.00110538	0.000394789	0	0	0.000366435	0	0.000826446	0.00116234	0	0.001733102	0	0	0	0.001304915	0	0
k__Bacteria;p__Chloroflexi;c__Thermomicrobia;Other;Other;Other	0	0	0	0	0	0	0	0	0	0	0	0	0	0	0	0	0	0	0	0	0	0	0	0	0	0	0	0	0	0	0	0	0	0	0	0	0	0	0	0	0	0	0	0	0	0	0	0	0
k__Bacteria;p__Chloroflexi;c__TK17;o__S085;f__;g__	0	0	0	0	0	0	0	0	0.001410437	0	0	0	0	0	0	0	0	0	0	0	0	0	0	0	0	0.000609013	0	0	0	0	0	0	0	0	0	0	0	0	0	0	0.000387447	0	0	0	0	0	0	0	0
k__Bacteria;p__Chloroflexi;Other;Other;Other;Other	0	0	0	0	0	0	0	0	0	0	0	0	0	0	0	0	0	0.000433839	0	0	0.000690131	0	0	0	0.000399361	0	0	0	0	0	0.000619963	0	0	0.00073692	0	0	0	0	0	0	0.000774893	0	0	0	0	0.000510204	0	0	0
k__Bacteria;p__Cyanobacteria;c__4C0d-2;o__MLE1-12;f__;g__	0.018424689	0	0	0.040885337	0	0	0	0.000391236	0	0	0	0	0	0.000903546	0.000961076	0.00245459	0	0	0	0.000472144	0	0	0.001570916	0	0	0	0	0.000492611	0	0	0	0	0.006382979	0	0	0	0.055466238	0	0	0	0	0.000361272	0.143414211	0	0.009459459	0.000510204	0	0.007635919	0.002382844
k__Bacteria;p__Cyanobacteria;c__4C0d-2;o__YS2;f__;g__	0	0	0	0	0	0	0	0	0	0	0	0	0	0	0	0	0	0	0	0	0	0	0	0	0	0	0	0	0	0	0	0	0.000425532	0	0	0	0	0	0	0	0	0	0	0	0	0	0	0	0
k__Bacteria;p__Cyanobacteria;c__Chloroplast;o__Chlorophyta;f__;g__	0	0	0	0	0.023659889	0	0.000482393	0.003521127	0	0	0.003767267	0.00033389	0.028877005	0.000451773	0.001441615	0.000490918	0.00908059	0.035574837	0	0.021246459	0.025879917	0.00297619	0	0.000393856	0.000399361	0	0.001531394	0.00591133	0	0.000861326	0.001239926	0.023498695	0	0.018422992	0	0.003874467	0	0	0.00041876	0.002892562	0.002712127	0.000361272	0.005199307	0	0	0.000510204	0.003044802	0.003665241	0.02700556
k__Bacteria;p__Cyanobacteria;c__Chloroplast;o__Chlorophyta;f__Chlamydomonadaceae;g__	0	0	0	0	0	0	0	0	0	0	0.001255756	0.00033389	0	0.00067766	0	0	0	0.000433839	0	0	0	0	0	0	0	0	0	0	0	0	0	0	0	0	0	0	0	0	0	0	0	0	0	0	0	0.000510204	0	0	0
k__Bacteria;p__Cyanobacteria;c__Chloroplast;o__Chlorophyta;f__Trebouxiophyceae;g__	0	0	0	0	0	0	0	0	0	0.002088929	0	0.00033389	0.000534759	0.000225887	0	0	0	0.005639913	0	0	0.004830918	0.000496032	0.000448833	0	0	0.001218027	0	0	0	0	0	0	0	0.002210759	0	0	0	0	0	0.000413223	0	0	0.000433276	0	0	0	0.000869943	0.000305437	0
k__Bacteria;p__Cyanobacteria;c__Chloroplast;o__Chlorophyta;Other;Other	0	0	0	0	0	0	0	0	0	0	0	0	0	0	0	0	0	0	0	0	0.000345066	0	0	0	0	0	0	0	0	0	0	0	0	0	0	0	0	0	0	0	0	0	0	0	0	0	0	0	0
k__Bacteria;p__Cyanobacteria;c__Chloroplast;o__Rhodophyta;f__;g__	0	0	0	0	0	0	0	0	0	0	0	0	0	0	0	0	0	0	0	0	0	0	0	0	0	0	0	0	0	0	0	0	0	0	0	0	0	0	0	0	0	0	0	0	0	0	0	0	0
k__Bacteria;p__Cyanobacteria;c__Chloroplast;o__Stramenopiles;f__;g__	0	0	0	0	0	0.001706193	0.002411963	0.000391236	0	0	0.008371704	0	0.000534759	0.002258866	0	0	0	0.010845987	0	0	0.010351967	0.000496032	0.000897666	0	0	0	0.008805513	0	0	0.000861326	0	0.001305483	0	0.004421518	0	0.000774893	0.00187567	0	0	0	0.001549787	0	0.003466205	0	0	0.000510204	0.000434972	0	0
k__Bacteria;p__Cyanobacteria;c__Chloroplast;o__Streptophyta;f__;g__	0.000460617	0	0	0.660928374	0.163401109	0.01040778	0.125904486	0.038732394	0	0.032527604	0.08078694	0.010016694	0.247593583	0.374068218	0.01874099	0.048109966	0.00908059	0.153579176	0.257641921	0.147780925	0.054520359	0.001488095	0.020197487	0.01614809	0.038738019	0.006090134	0.139739663	0.036945813	0	0.027131783	0.051456913	0.036553525	0.28	0.134119381	0.01302803	0.013173189	0.230439443	0.445218029	0.002093802	0.069421488	0.071290198	0.026011561	0.066291161	0.350200803	0.45045045	0.015306122	0.124401914	0.033598045	0.024622716
k__Bacteria;p__Cyanobacteria;c__Chloroplast;Other;Other;Other	0	0	0	0.000307409	0.001109057	0	0	0	0	0	0.007534533	0	0.002673797	0.000225887	0	0	0	0.004338395	0.002183406	0.004249292	0.001725328	0.001984127	0	0	0.000399361	0	0.000382848	0	0	0.000861326	0	0	0	0.00073692	0	0	0	0	0	0	0.002712127	0	0	0	0.000900901	0	0.002174859	0.000305437	0.000794281
k__Bacteria;p__Cyanobacteria;c__Nostocophycideae;o__Nostocales;f__;g__	0	0	0	0	0	0	0	0	0	0	0	0	0	0	0	0	0	0.000867679	0	0	0	0	0	0	0	0	0	0	0	0	0	0	0	0	0	0	0	0	0	0	0	0	0	0	0	0	0	0	0
k__Bacteria;p__Cyanobacteria;c__Nostocophycideae;o__Nostocales;f__Nostocaceae;g__	0	0	0	0	0.001848429	0	0	0	0	0	0.002930096	0	0	0	0.011532917	0	0	0.00867679	0	0	0.000345066	0.000992063	0	0.000393856	0	0	0	0.002463054	0	0.000861326	0	0	0.000425532	0.00036846	0.000394789	0	0	0	0	0	0.015110422	0	0.000866551	0	0	0.000510204	0.00260983	0.00091631	0
k__Bacteria;p__Cyanobacteria;c__Nostocophycideae;o__Nostocales;f__Nostocaceae;g__Anabaena	0	0	0	0	0	0	0	0	0	0	0	0	0	0	0	0	0	0	0	0	0	0	0	0.000393856	0	0	0	0	0	0	0	0	0	0	0	0	0	0	0	0	0	0	0	0	0	0	0	0	0
k__Bacteria;p__Cyanobacteria;c__Nostocophycideae;o__Nostocales;f__Nostocaceae;Other	0	0	0	0	0.000369686	0	0	0	0	0	0.000418585	0	0	0	0	0	0	0	0	0	0	0	0	0	0	0	0	0.000492611	0	0	0	0	0	0	0.000394789	0	0	0	0	0	0.000387447	0	0	0	0	0.000510204	0	0	0
k__Bacteria;p__Cyanobacteria;c__Nostocophycideae;o__Nostocales;Other;Other	0	0	0	0	0	0	0	0	0	0	0	0	0	0	0	0	0	0	0	0	0	0	0	0.000393856	0	0	0	0	0	0	0	0	0	0	0	0	0	0	0	0	0	0	0	0	0	0	0	0	0
k__Bacteria;p__Cyanobacteria;c__Nostocophycideae;o__Stigonematales;f__Rivulariaceae;g__Calothrix	0	0	0	0	0	0	0	0	0	0	0.00083717	0	0.001069519	0	0	0	0	0.003470716	0	0.000472144	0	0.001488095	0	0	0	0.000609013	0	0	0	0.000430663	0	0	0	0	0	0.001549787	0	0	0	0	0.000774893	0	0	0	0	0	0.006089604	0	0
k__Bacteria;p__Cyanobacteria;c__Nostocophycideae;o__Stigonematales;f__Rivulariaceae;Other	0	0	0	0	0	0	0	0	0	0	0	0	0	0	0	0	0	0	0	0	0	0	0	0	0	0	0	0	0	0	0	0	0	0	0	0	0	0	0	0	0	0	0	0	0	0	0.000434972	0	0
k__Bacteria;p__Cyanobacteria;c__Oscillatoriophycideae;o__Chroococcales;f__Phormidiaceae;g__	0	0	0	0	0	0	0.003859141	0	0	0	0	0	0	0	0	0	0	0	0	0	0	0	0	0	0	0	0.000765697	0	0	0	0	0	0	0	0	0	0	0	0	0	0	0	0	0	0	0	0	0	0
k__Bacteria;p__Cyanobacteria;c__Oscillatoriophycideae;o__Chroococcales;f__Phormidiaceae;g__Microcoleus	0	0	0	0	0	0	0	0	0	0	0.00083717	0	0	0	0	0	0	0.000867679	0	0	0.000345066	0	0	0.000393856	0	0	0	0	0	0	0.000619963	0	0	0.011422255	0	0	0	0	0	0	0.000387447	0.000722543	0	0	0	0	0	0	0
k__Bacteria;p__Cyanobacteria;c__Oscillatoriophycideae;o__Chroococcales;f__Xenococcaceae;g__	0	0	0	0.000307409	0.026247689	0	0.000482393	0.003912363	0	0.004476276	0.004604437	0.00066778	0.029946524	0.002258866	0.000480538	0.001963672	0.002270148	0.036876356	0	0.006610009	0.007246377	0.002480159	0.000224417	0.001575423	0	0	0.001531394	0.009852217	0	0.003875969	0.000619963	0.011749347	0	0.002579219	0.001184366	0.004261914	0	0	0	0.000413223	0.029058504	0.000361272	0.004332756	0	0	0.004081633	0.008699435	0	0.02700556
k__Bacteria;p__Cyanobacteria;c__Oscillatoriophycideae;o__Chroococcales;f__Xenococcaceae;g__Chroococcidiopsis	0	0	0	0	0.000369686	0	0	0	0	0	0.002511511	0	0.00855615	0	0.000480538	0	0	0.001735358	0	0	0.000690131	0	0	0	0	0	0.000765697	0	0	0	0	0	0	0	0.000394789	0	0	0	0	0	0.000387447	0	0	0	0	0.001020408	0.000434972	0.001527184	0
k__Bacteria;p__Cyanobacteria;c__Oscillatoriophycideae;o__Chroococcales;f__Xenococcaceae;Other	0	0	0	0	0.001478743	0	0	0	0	0	0	0	0.001604278	0	0	0.00490918	0	0.001735358	0	0.000472144	0	0.000496032	0.000224417	0.000787712	0.000399361	0	0	0.000985222	0	0	0	0	0	0	0	0	0	0	0	0	0.001549787	0	0	0	0	0	0.000869943	0	0
k__Bacteria;p__Cyanobacteria;c__Oscillatoriophycideae;o__Chroococcales;Other;Other	0	0	0	0	0.016266174	0.095717454	0.007718283	0	0	0	0.000418585	0	0	0	0	0	0	0.002603037	0	0	0	0	0.000448833	0	0.000399361	0	0	0	0	0	0	0	0	0.00073692	0	0	0	0	0	0	0.000774893	0	0	0	0	0	0	0	0.000794281
k__Bacteria;p__Cyanobacteria;c__Oscillatoriophycideae;o__Oscillatoriales;f__Phormidiaceae;g__Phormidium	0	0	0	0	0	0	0.000482393	0	0	0	0.000418585	0	0	0	0	0	0	0.001735358	0	0	0	0	0	0	0	0	0	0	0	0	0	0	0	0	0	0	0	0	0	0	0.001549787	0	0	0	0	0	0	0	0
k__Bacteria;p__Cyanobacteria;c__Oscillatoriophycideae;Other;Other;Other	0	0	0	0	0.000369686	0.003412387	0	0	0	0	0	0	0	0	0	0	0	0	0	0	0	0.000496032	0	0	0	0.000609013	0.001148545	0	0	0	0	0	0	0	0	0	0	0	0	0	0.000387447	0	0.000433276	0	0	0.000510204	0	0	0
k__Bacteria;p__Cyanobacteria;c__S15B-MN24;o__;f__;g__	0	0	0	0	0	0	0	0	0	0	0	0	0	0	0	0	0	0.000433839	0	0	0.000345066	0	0	0	0	0	0.000382848	0	0	0	0	0	0.000425532	0	0	0	0	0	0	0	0	0	0	0	0	0.000510204	0	0.000305437	0
k__Bacteria;p__Cyanobacteria;c__Synechococcophycideae;o__Pseudanabaenales;f__Pseudanabaenaceae;g__	0	0	0	0	0	0	0.000482393	0	0	0	0	0	0	0	0	0	0	0.000433839	0	0	0.000345066	0	0	0	0	0	0	0	0	0.000430663	0	0	0	0.00036846	0.000394789	0	0	0	0	0	0.000387447	0	0	0	0	0	0	0	0
k__Bacteria;p__Cyanobacteria;c__Synechococcophycideae;o__Pseudanabaenales;f__Pseudanabaenaceae;g__Leptolyngbya	0	0	0	0	0.000739372	0	0	0	0	0	0	0	0	0	0	0	0	0	0	0	0	0	0	0	0	0	0	0	0	0	0	0	0	0.00110538	0	0	0	0	0	0	0	0	0	0	0	0	0	0	0
k__Bacteria;p__Cyanobacteria;c__Synechococcophycideae;o__Pseudanabaenales;f__Pseudanabaenaceae;Other	0	0	0	0	0	0	0	0	0	0	0	0	0	0	0	0	0	0	0	0	0	0	0	0	0	0	0	0	0	0	0	0	0	0	0	0	0	0	0	0	0.000387447	0	0	0	0	0	0.000434972	0	0
k__Bacteria;p__Cyanobacteria;c__Synechococcophycideae;o__Synechococcales;f__;g__	0	0	0	0	0	0	0	0	0	0	0	0	0	0	0	0	0	0	0	0	0	0	0	0	0	0	0	0	0	0	0	0	0	0	0	0	0	0	0	0	0	0	0	0	0	0	0	0	0
k__Bacteria;p__Cyanobacteria;Other;Other;Other;Other	0	0	0	0.001229634	0.004436229	0	0	0	0	0	0.001674341	0.00033389	0.009625668	0	0.000480538	0	0	0.004772234	0.006550218	0.006610009	0.002415459	0	0	0.000787712	0	0	0.000382848	0.002463054	0	0.00129199	0	0	0.000425532	0	0	0	0	0	0	0.000413223	0.001937234	0.000722543	0	0	0.00045045	0	0.002174859	0	0.001588562
k__Bacteria;p__Elusimicrobia;c__Elusimicrobia;o__Elusimicrobiales;f__;g__	0	0	0	0	0	0.000170619	0	0	0	0	0	0	0	0	0	0	0	0	0	0	0	0	0.000897666	0	0	0	0	0	0	0	0	0	0	0	0	0	0	0	0	0	0	0	0	0	0	0	0	0	0
k__Bacteria;p__Elusimicrobia;c__Elusimicrobia;o__FAC88;f__;g__	0	0	0	0	0	0	0	0	0	0	0	0	0	0	0	0	0	0	0	0	0	0	0	0	0	0.000609013	0	0	0	0	0	0	0	0	0	0	0	0	0	0	0	0	0	0	0	0	0	0	0
k__Bacteria;p__Fibrobacteres;c__Fibrobacteria;o__258ds10;f__;g__	0	0	0	0	0.000369686	0.004606722	0	0	0.001410437	0	0	0	0.000534759	0	0	0	0	0	0	0	0	0	0	0	0	0	0.000382848	0	0	0.000430663	0.001859888	0	0	0	0	0.000774893	0	0	0	0	0	0	0	0	0	0	0	0	0
k__Bacteria;p__Firmicutes;c__Bacilli;o__Bacillales;f__;g__	0	0	0	0	0.000739372	0.002218052	0	0	0	0	0	0	0	0	0	0	0	0	0	0	0	0	0	0	0	0	0	0	0	0	0	0	0	0	0	0	0	0	0	0	0	0	0	0	0	0	0	0	0
k__Bacteria;p__Firmicutes;c__Bacilli;o__Bacillales;f__Alicyclobacillaceae;g__	0	0	0	0	0	0	0.000964785	0	0	0	0	0.00033389	0	0	0	0	0	0	0	0.006137866	0	0	0	0	0	0	0	0	0	0	0	0	0	0	0	0	0	0	0	0	0	0	0	0	0	0	0	0	0
k__Bacteria;p__Firmicutes;c__Bacilli;o__Bacillales;f__Alicyclobacillaceae;g__Alicyclobacillus	0.000460617	0	0	0	0.00961183	0.071318888	0.014954173	0.008607199	0	0.07370934	0.006697363	0.001001669	0.002139037	0.01264965	0.01345507	0.004418262	0.023836549	0.000433839	0.002183406	0.004249292	0.00931677	0.001488095	0.05475763	0.000393856	0.001198083	0.004872107	0.00957121	0	0	0.001722653	0.01549907	0.04308094	0.046808511	0.011053795	0.004342677	0	0.009110397	0	0	0.006198347	0.001937234	0.00650289	0.012564991	0	0.000900901	0	0.006524576	0.032376298	0.003177125
k__Bacteria;p__Firmicutes;c__Bacilli;o__Bacillales;f__Alicyclobacillaceae;g__Kyrpidia	0	0	0	0	0	0	0	0	0	0	0	0	0	0	0	0	0	0	0	0.001416431	0	0	0	0	0	0	0	0	0	0	0	0	0	0	0	0	0	0	0	0	0	0	0	0	0	0	0	0	0
k__Bacteria;p__Firmicutes;c__Bacilli;o__Bacillales;f__Bacillaceae;g__	0	0	0	0	0	0	0	0	0	0	0	0	0	0	0	0	0	0	0	0	0	0	0	0	0	0	0	0	0	0	0	0	0	0	0	0	0	0	0	0	0	0	0.001299827	0	0	0	0	0	0
k__Bacteria;p__Firmicutes;c__Bacilli;o__Bacillales;f__Bacillaceae;g__Bacillus	0.000921234	0.000431779	0	0.001229634	0.007393715	0.040778024	0.012542209	0	0.001410437	0.022381379	0.003348681	0.00033389	0.004278075	0.003840072	0.001441615	0	0.624290579	0.002169197	0.004366812	0.051463645	0.006556246	0.000992063	0.010547576	0.000393856	0.001198083	0.001218027	0.016845329	0.000492611	0.00038956	0.001722653	0.00433974	0.018276762	0	0.004421518	0.000394789	0	0.00375134	0.000732869	0.000837521	0.001239669	0.001937234	0.001083815	0.009532062	0.040963855	0.000900901	0	0.001739887	0.003665241	0.001588562
k__Bacteria;p__Firmicutes;c__Bacilli;o__Bacillales;f__Bacillaceae;g__Geobacillus	0	0	0	0	0.003327172	0	0.000482393	0	0	0	0.000418585	0	0.000534759	0.006776598	0	0	0	0	0	0.000472144	0	0	0.00067325	0	0	0	0	0	0	0	0	0	0.005957447	0	0	0	0.000267953	0	0	0	0	0.00650289	0	0	0	0	0	0	0
k__Bacteria;p__Firmicutes;c__Bacilli;o__Bacillales;f__Bacillaceae;g__Marinococcus	0	0	0	0	0	0	0	0	0	0	0	0	0	0.00067766	0	0	0	0	0	0	0	0	0	0	0	0	0	0	0	0	0	0	0	0	0	0	0	0	0	0	0.000387447	0	0	0	0	0	0	0	0
k__Bacteria;p__Firmicutes;c__Bacilli;o__Bacillales;f__Bacillaceae;g__Natronobacillus	0	0	0	0	0	0	0	0	0	0	0	0	0	0	0	0	0	0	0	0	0	0	0	0	0	0	0	0	0	0	0	0	0	0	0	0	0	0	0	0	0	0	0	0	0	0	0	0	0
k__Bacteria;p__Firmicutes;c__Bacilli;o__Bacillales;f__Bacillaceae;g__Oceanobacillus	0	0	0	0	0.000369686	0	0	0	0	0	0	0	0	0	0	0	0	0	0	0	0	0	0	0	0	0	0	0	0	0	0	0	0	0	0	0	0	0	0	0	0.000387447	0	0	0	0	0	0	0	0
k__Bacteria;p__Firmicutes;c__Bacilli;o__Bacillales;f__Bacillaceae;g__Virgibacillus	0	0	0	0	0.000739372	0	0	0	0	0	0	0	0.000534759	0	0	0	0	0	0	0	0	0	0	0	0	0	0	0	0	0	0	0	0	0.00036846	0	0	0	0	0	0	0	0	0	0	0	0	0	0	0
k__Bacteria;p__Firmicutes;c__Bacilli;o__Bacillales;f__Bacillaceae;Other	0	0	0.000384172	0	0.001848429	0.006312916	0.000482393	0.000391236	0	0	0.000418585	0.00033389	0.000534759	0.003162412	0	0	0	0.000433839	0	0.045325779	0.001035197	0	0.000448833	0	0	0.00182704	0.000765697	0	0	0.000861326	0.006199628	0.001305483	0	0.00073692	0.001579155	0.000387447	0.000535906	0.000732869	0.00041876	0.002066116	0.001549787	0.000722543	0.000866551	0.007228916	0.001351351	0	0.000869943	0.00091631	0
k__Bacteria;p__Firmicutes;c__Bacilli;o__Bacillales;f__Listeriaceae;g__Brochothrix	0	0	0	0	0.000739372	0.013649548	0.000964785	0	0	0	0.00083717	0	0	0	0	0	0	0	0	0	0	0	0	0	0	0	0.000382848	0	0	0	0.000619963	0	0	0	0	0.000387447	0	0	0	0	0	0.000361272	0.000433276	0	0	0.000510204	0.000869943	0.000305437	0
k__Bacteria;p__Firmicutes;c__Bacilli;o__Bacillales;f__Paenibacillaceae;g__	0	0	0	0	0	0	0	0	0	0	0	0	0.001069519	0	0	0	0	0	0	0.003777148	0	0	0.00067325	0	0	0.000609013	0.000382848	0	0	0	0	0	0	0	0	0	0	0	0	0.000413223	0	0	0	0	0	0	0	0	0
k__Bacteria;p__Firmicutes;c__Bacilli;o__Bacillales;f__Paenibacillaceae;g__Ammoniphilus	0	0	0	0	0	0	0	0	0	0	0	0	0	0	0	0	0	0	0	0.007554297	0	0	0	0	0	0	0.000382848	0	0	0	0	0.001305483	0	0	0	0	0	0	0	0	0	0	0.000866551	0	0	0	0	0	0
k__Bacteria;p__Firmicutes;c__Bacilli;o__Bacillales;f__Paenibacillaceae;g__Aneurinibacillus	0	0	0	0	0	0	0	0	0	0	0	0	0	0	0	0	0	0	0	0.000472144	0	0	0	0	0	0	0	0	0	0	0	0	0	0	0	0	0	0	0	0	0	0	0	0	0	0	0	0	0
k__Bacteria;p__Firmicutes;c__Bacilli;o__Bacillales;f__Paenibacillaceae;g__Brevibacillus	0	0	0	0	0	0	0	0	0	0	0	0	0	0	0	0	0	0	0	0.000472144	0	0	0	0	0	0	0.000382848	0	0	0	0	0	0	0	0	0	0	0	0	0	0	0	0.000433276	0.013253012	0	0	0	0.000610874	0
k__Bacteria;p__Firmicutes;c__Bacilli;o__Bacillales;f__Paenibacillaceae;g__Cohnella	0	0	0	0	0	0	0	0	0	0	0.00083717	0	0	0	0	0	0	0	0	0.016997167	0	0	0	0	0	0	0	0	0	0	0	0	0.002553191	0	0	0	0	0	0	0	0	0	0	0	0	0	0	0	0
k__Bacteria;p__Firmicutes;c__Bacilli;o__Bacillales;f__Paenibacillaceae;g__Paenibacillus	0	0	0	0.000307409	0	0.000341239	0.001447178	0.000391236	0	0.000298418	0.001674341	0	0.001604278	0.00067766	0	0	0	0.000433839	0	0.005665722	0.001725328	0	0.002244165	0.000393856	0	0.003045067	0.000382848	0	0	0.002583979	0.001239926	0	0.002553191	0.00036846	0.01618634	0.001549787	0	0.036277025	0	0.000826446	0.000387447	0.004696532	0.002599653	0.010843373	0	0	0	0.002748931	0
k__Bacteria;p__Firmicutes;c__Bacilli;o__Bacillales;f__Paenibacillaceae;Other	0	0	0	0	0	0	0	0	0	0	0	0	0	0	0	0	0	0	0.002183406	0.012275732	0.000345066	0	0	0	0	0	0	0	0	0	0	0.002610966	0.000425532	0	0.000789578	0	0	0.000366435	0.00041876	0	0	0	0.000433276	0	0	0	0	0	0
k__Bacteria;p__Firmicutes;c__Bacilli;o__Bacillales;f__Planococcaceae;g__Rummeliibacillus	0	0	0	0	0	0	0	0	0	0	0	0	0	0	0	0	0	0	0	0	0.000690131	0	0	0	0	0	0	0	0	0	0	0	0	0	0	0	0	0	0	0	0	0	0	0	0	0	0	0	0
k__Bacteria;p__Firmicutes;c__Bacilli;o__Bacillales;f__Planococcaceae;g__Solibacillus	0	0	0	0	0	0	0	0	0	0	0	0	0	0	0	0	0	0	0	0	0	0	0	0	0	0	0	0	0	0	0	0	0	0.00036846	0	0	0	0	0	0	0	0	0	0	0	0	0	0	0
k__Bacteria;p__Firmicutes;c__Bacilli;o__Bacillales;f__Planococcaceae;g__Sporosarcina	0	0	0	0	0	0.006312916	0.002894356	0	0	0.002685765	0.000418585	0	0.000534759	0.001581206	0	0	0.002270148	0.000867679	0	0.029745042	0.004485852	0	0	0	0.000399361	0	0.003445636	0.000492611	0	0.001722653	0.001239926	0	0.000425532	0	0	0	0	0	0	0	0	0	0.000866551	0.002008032	0.00045045	0	0.002174859	0.000305437	0
k__Bacteria;p__Firmicutes;c__Bacilli;o__Bacillales;f__Planococcaceae;g__Ureibacillus	0	0	0	0	0	0	0	0	0	0	0	0	0	0	0	0	0.002270148	0	0	0	0	0	0	0	0	0	0	0	0	0	0	0	0	0	0	0	0	0	0	0	0	0	0	0	0	0	0	0	0
k__Bacteria;p__Firmicutes;c__Bacilli;o__Bacillales;f__Planococcaceae;Other	0	0	0	0	0	0	0.005306319	0.000391236	0	0.000298418	0	0	0	0.001807093	0	0	0	0	0	0.000472144	0.002070393	0	0.000897666	0	0	0	0.000765697	0	0	0.001722653	0	0	0.000425532	0.00073692	0	0	0	0	0.00041876	0	0	0	0.000866551	0.002811245	0	0	0	0.000610874	0
k__Bacteria;p__Firmicutes;c__Bacilli;o__Bacillales;f__Sporolactobacillaceae;g__	0	0	0	0	0	0	0	0	0	0	0	0	0	0	0	0	0	0	0	0.023135033	0	0	0	0	0	0	0	0	0	0	0	0	0	0	0	0	0	0	0	0	0	0	0	0	0	0	0	0	0
k__Bacteria;p__Firmicutes;c__Bacilli;o__Bacillales;f__Sporolactobacillaceae;Other	0	0	0	0	0	0	0	0	0	0	0	0	0	0	0	0	0	0	0	0.000472144	0	0	0	0	0	0	0	0	0	0	0	0	0	0	0	0	0	0	0	0	0	0	0	0	0	0	0	0	0
k__Bacteria;p__Firmicutes;c__Bacilli;o__Bacillales;f__Staphylococcaceae;g__	0	0	0	0	0.014417745	0	0	0.000782473	0	0.010444643	0	0.001669449	0.000534759	0	0.001922153	0.000490918	0	0.004338395	0	0	0.012077295	0.052083333	0	0.00945254	0.008785942	0	0	0.000492611	0	0.00129199	0	0	0.000425532	0.004053058	0	0.00232468	0.000803859	0	0	0.000413223	0.000774893	0	0	0	0	0	0	0.001221747	0
k__Bacteria;p__Firmicutes;c__Bacilli;o__Bacillales;f__Staphylococcaceae;g__Jeotgalicoccus	0	0	0	0	0.001109057	0.00255929	0	0.00743349	0	0	0.00083717	0.004340568	0.003743316	0.001129433	0.003844306	0.003436426	0	0.000867679	0	0	0.00310559	0.000496032	0.000224417	0.018905081	0.007587859	0	0.003828484	0.000492611	0	0.000861326	0	0	0	0.00073692	0.000789578	0.003099574	0	0	0	0	0.001937234	0	0	0	0.00045045	0.001020408	0.000869943	0.00091631	0.000794281
k__Bacteria;p__Firmicutes;c__Bacilli;o__Bacillales;f__Staphylococcaceae;g__Salinicoccus	0	0	0	0	0	0	0	0	0	0	0	0	0	0	0	0	0	0	0	0	0	0	0	0	0.000399361	0	0.000382848	0	0	0	0	0	0	0	0	0	0	0	0	0	0	0.000361272	0	0	0	0	0	0.000305437	0
k__Bacteria;p__Firmicutes;c__Bacilli;o__Bacillales;f__Staphylococcaceae;g__Staphylococcus	0	0	0	0.003381494	0.040295749	0.054768811	0.369512783	0.233568075	0.002820874	0.040883318	0.058601925	0.128213689	0.03368984	0.042014909	0.134550697	0.223858616	0.013620885	0.045119306	0.061135371	0.002832861	0.090062112	0.060019841	0.184470377	0.453328082	0.083865815	0.060292326	0.082312404	0.101477833	0.00077912	0.087424634	0.036577805	0.028720627	0.045106383	0.11422255	0.017370707	0.213095699	0.148177921	0.000366435	0.005443886	0.067355372	0.060829136	0.018786127	0.025563258	0.000401606	0.01981982	0.071428571	0.05045672	0.116371411	0.051628276
k__Bacteria;p__Firmicutes;c__Bacilli;o__Bacillales;f__Staphylococcaceae;Other	0	0	0	0	0.003696858	0	0.001929571	0.007824726	0	0.000895255	0.003767267	0.009015025	0.003743316	0.001807093	0.004324844	0.015218459	0	0.001735358	0	0	0.002760524	0.005456349	0.005834829	0.022843639	0.006789137	0.000609013	0.00957121	0.003448276	0	0.01464255	0	0	0	0.004421518	0.005921832	0.025571484	0	0	0.00041876	0.001239669	0.005424254	0.001806358	0.002599653	0.000401606	0.004054054	0.002040816	0.003044802	0.014660965	0.001588562
k__Bacteria;p__Firmicutes;c__Bacilli;o__Bacillales;f__Thermoactinomycetaceae;g__	0	0	0	0	0	0	0	0	0	0	0	0	0	0.000225887	0	0	0	0.000433839	0	0	0	0	0	0	0	0	0	0	0	0	0	0	0	0	0	0	0	0	0	0	0	0	0	0	0	0	0	0	0
k__Bacteria;p__Firmicutes;c__Bacilli;o__Bacillales;f__Thermoactinomycetaceae;g__Thermoactinomyces	0	0	0	0	0	0	0	0	0	0	0	0	0	0	0	0	0	0	0	0	0	0	0	0	0	0	0	0	0	0	0	0	0	0	0	0	0	0	0	0	0	0	0	0	0	0	0.000434972	0	0
k__Bacteria;p__Firmicutes;c__Bacilli;o__Bacillales;f__Thermoactinomycetaceae;Other	0	0	0	0	0.000369686	0.003924245	0	0	0	0	0	0	0	0	0	0	0	0	0	0.000472144	0.000345066	0	0	0	0	0	0	0	0	0	0	0	0	0.00036846	0	0	0	0	0	0	0	0	0.001299827	0	0	0	0.000434972	0.000305437	0
k__Bacteria;p__Firmicutes;c__Bacilli;o__Bacillales;Other;Other	0	0	0	0.000307409	0.000739372	0.000511858	0.003376749	0.000391236	0.001410437	0	0.002511511	0.00066778	0.003208556	0.000903546	0.001922153	0.000981836	0.002270148	0.002603037	0	0.097733711	0.002415459	0.002480159	0.001122083	0.005907838	0.001996805	0.001218027	0.006508423	0	0	0.00129199	0	0	0.000851064	0.002210759	0.001579155	0.001549787	0.000535906	0.00476365	0	0.000826446	0.00232468	0.00216763	0.002166378	0.004016064	0	0.003571429	0.000869943	0.00091631	0.000794281
k__Bacteria;p__Firmicutes;c__Bacilli;o__Exiguobacterales;f__Exiguobacteraceae;g__Exiguobacterium	0	0	0	0.000307409	0.001478743	0.014673264	0.004341534	0.000782473	0	0.004476276	0.000418585	0	0.003208556	0.000225887	0	0.000981836	0	0	0.024017467	0.000944287	0.002415459	0	0	0	0.000798722	0	0	0	0	0.04952627	0	0	0.001702128	0.005526898	0.118436636	0	0.000535906	0.000366435	0.00041876	0	0.001549787	0.108742775	0.000866551	0	0	0	0.000434972	0.002748931	0
k__Bacteria;p__Firmicutes;c__Bacilli;o__Exiguobacterales;f__Exiguobacteraceae;Other	0	0	0	0	0	0	0	0	0	0	0	0	0	0	0	0	0	0	0	0	0	0	0	0	0	0	0	0	0	0	0	0	0	0	0.000789578	0	0	0	0	0	0	0	0	0	0	0	0	0	0
k__Bacteria;p__Firmicutes;c__Bacilli;o__Exiguobacterales;Other;Other	0	0	0	0	0	0	0	0	0	0	0	0	0	0	0	0	0	0	0	0	0	0	0	0	0	0	0	0	0	0.000861326	0	0	0	0.00036846	0	0	0	0	0	0	0	0.000361272	0	0	0	0	0	0	0
k__Bacteria;p__Firmicutes;c__Bacilli;o__Gemellales;f__Gemellaceae;g__	0	0	0	0	0	0	0	0	0	0	0	0	0	0	0	0	0	0	0	0	0	0	0	0	0	0	0	0	0	0	0	0	0.000425532	0	0	0	0	0	0	0	0	0	0	0	0	0	0	0	0
k__Bacteria;p__Firmicutes;c__Bacilli;o__Gemellales;f__Gemellaceae;Other	0	0	0	0.000307409	0.001109057	0	0.003376749	0	0	0.005968368	0.000418585	0.00066778	0.000534759	0.001807093	0.002402691	0.001472754	0	0.000433839	0.004366812	0	0.000690131	0.000496032	0.004039497	0	0	0.000609013	0.001148545	0.001970443	0	0.000430663	0.002479851	0	0.00212766	0.00073692	0.000789578	0.003099574	0.004823151	0	0	0	0	0.000722543	0.001733102	0.000401606	0	0.000510204	0.000869943	0	0
k__Bacteria;p__Firmicutes;c__Bacilli;o__Lactobacillales;f__Aerococcaceae;g__	0	0	0	0	0	0	0	0	0	0	0	0	0	0	0	0	0	0	0	0	0	0	0.000224417	0	0	0	0	0	0	0	0	0	0	0	0	0	0	0	0	0	0	0	0	0	0	0	0	0	0.000794281
k__Bacteria;p__Firmicutes;c__Bacilli;o__Lactobacillales;f__Aerococcaceae;g__Abiotrophia	0	0	0	0	0.001109057	0	0.001929571	0.000391236	0	0	0.00083717	0.002003339	0	0	0	0.000490918	0	0	0	0	0.000690131	0	0.001122083	0.001181568	0	0	0	0	0	0	0	0	0	0	0	0	0.000267953	0	0	0	0.000387447	0	0	0	0	0.001020408	0	0.000305437	0
k__Bacteria;p__Firmicutes;c__Bacilli;o__Lactobacillales;f__Aerococcaceae;g__Aerococcus	0	0	0	0	0	0	0.001447178	0	0	0.000895255	0.000418585	0	0.000534759	0	0	0	0	0	0	0	0.000345066	0	0.001570916	0.000393856	0	0.000609013	0	0	0	0	0	0.002610966	0	0	0	0	0.000535906	0	0	0.000413223	0	0	0	0	0	0	0	0.000305437	0
k__Bacteria;p__Firmicutes;c__Bacilli;o__Lactobacillales;f__Aerococcaceae;g__Alkalibacterium	0	0	0	0	0	0	0	0.000391236	0	0	0	0	0	0	0	0	0	0	0	0	0	0	0	0	0	0	0	0	0	0.000430663	0	0	0	0	0	0	0	0	0	0	0	0	0	0	0.00045045	0	0	0	0
k__Bacteria;p__Firmicutes;c__Bacilli;o__Lactobacillales;f__Aerococcaceae;g__Alloiococcus	0	0	0	0	0	0	0	0	0	0.002685765	0	0.00033389	0	0.002032979	0.001441615	0	0	0	0	0	0.000345066	0	0	0	0	0	0.000382848	0	0	0.000430663	0	0	0.00212766	0.00036846	0	0.000774893	0.000267953	0	0	0	0	0	0.000433276	0	0	0.001530612	0	0	0
k__Bacteria;p__Firmicutes;c__Bacilli;o__Lactobacillales;f__Aerococcaceae;g__Facklamia	0	0	0	0	0.002218115	0	0.001447178	0.000782473	0	0	0.00083717	0.00066778	0	0	0.014896684	0.005891016	0	0.001735358	0.002183406	0	0.004485852	0.019345238	0.002244165	0.001969279	0.018769968	0	0.001531394	0.000492611	0	0.000430663	0	0	0.000851064	0.007369197	0	0.003874467	0	0	0	0.001652893	0.000387447	0	0.001299827	0	0	0.007142857	0	0.000305437	0.002382844
k__Bacteria;p__Firmicutes;c__Bacilli;o__Lactobacillales;f__Aerococcaceae;Other	0	0	0	0	0	0	0	0.000391236	0	0	0	0	0.000534759	0	0.000480538	0	0	0	0	0	0	0	0	0	0	0	0	0	0	0	0	0	0	0	0	0	0	0	0	0	0	0	0	0	0	0	0	0	0.000794281
k__Bacteria;p__Firmicutes;c__Bacilli;o__Lactobacillales;f__Carnobacteriaceae;g__Carnobacterium	0	0	0	0	0	0	0	0	0	0	0	0	0	0.000451773	0	0	0	0.000433839	0	0	0.001380262	0	0	0	0	0	0	0	0	0	0	0.001305483	0	0	0.001184366	0	0	0	0	0.000413223	0	0	0	0	0.00045045	0	0	0.000305437	0
k__Bacteria;p__Firmicutes;c__Bacilli;o__Lactobacillales;f__Carnobacteriaceae;g__Desemzia	0	0	0	0.000307409	0	0	0.000482393	0.000782473	0	0	0.000418585	0	0	0	0	0.000981836	0.001135074	0	0	0	0	0	0	0	0	0	0	0	0	0	0	0	0	0	0	0	0	0	0	0	0	0	0	0	0	0	0	0	0
k__Bacteria;p__Firmicutes;c__Bacilli;o__Lactobacillales;f__Carnobacteriaceae;g__Trichococcus	0	0	0	0	0	0	0.000482393	0	0	0	0	0	0	0	0	0	0	0	0	0	0	0	0	0	0	0	0	0	0	0	0	0	0	0	0	0	0	0	0	0	0	0	0	0	0	0	0	0	0
k__Bacteria;p__Firmicutes;c__Bacilli;o__Lactobacillales;f__Carnobacteriaceae;Other	0	0	0	0	0.003696858	0.001364955	0.000964785	0.001564945	0	0.000596837	0.000418585	0.00033389	0.000534759	0.005873052	0.000961076	0.000981836	0.002270148	0.000433839	0	0	0.002415459	0.000992063	0.000897666	0.000787712	0	0	0	0.000492611	0	0.00129199	0.003099814	0.007832898	0	0.001842299	0.000789578	0.001549787	0.002679528	0	0	0.000826446	0	0.001083815	0	0.001204819	0.00045045	0	0.000434972	0.000610874	0.001588562
k__Bacteria;p__Firmicutes;c__Bacilli;o__Lactobacillales;f__Enterococcaceae;g__	0	0	0	0	0	0	0	0	0	0	0	0	0	0	0	0	0	0	0	0	0	0	0	0	0	0	0	0	0	0.000430663	0	0	0	0	0.000394789	0	0	0	0	0	0	0	0	0	0	0	0	0	0
k__Bacteria;p__Firmicutes;c__Bacilli;o__Lactobacillales;f__Enterococcaceae;g__Enterococcus	0	0	0	0	0.000739372	0.000682477	0	0.000782473	0	0	0	0	0	0.00135532	0	0	0.001135074	0	0	0	0	0	0.00067325	0	0	0	0	0	0	0	0	0	0	0	0	0.000387447	0.000267953	0	0	0	0	0.001083815	0	0.000401606	0	0	0	0.000305437	0
k__Bacteria;p__Firmicutes;c__Bacilli;o__Lactobacillales;f__Enterococcaceae;Other	0	0	0	0	0	0	0	0.000782473	0	0	0	0	0	0	0	0	0	0	0	0	0	0	0	0	0	0	0	0	0	0	0	0	0	0	0	0	0	0	0	0	0	0	0	0	0	0	0	0	0
k__Bacteria;p__Firmicutes;c__Bacilli;o__Lactobacillales;f__Lactobacillaceae;g__	0	0	0	0	0.000369686	0.004094864	0.000964785	0	0	0.003581021	0.000418585	0	0	0	0	0	0	0	0	0	0	0	0.000897666	0	0	0	0	0	0	0	0	0	0	0.005526898	0	0	0	0	0	0	0	0	0	0.000803213	0	0	0	0.001221747	0
k__Bacteria;p__Firmicutes;c__Bacilli;o__Lactobacillales;f__Lactobacillaceae;g__Lactobacillus	0	0	0	0.000614817	0.01219963	0	0.004823927	0.003521127	0	0.005073113	0.00083717	0.003672788	0.003208556	0.009713124	0.060067275	0.003436426	0.003405221	0.006507592	0.004366812	0.000472144	0.006901311	0.025297619	0.001570916	0.015754234	0.138977636	0.000609013	0	0.002463054	0	0.013781223	0.004959702	0.002610966	0.001276596	0.016580693	0.025661271	0.007361488	0.000803859	0.000366435	0.054438861	0.001652893	0.002712127	0.010115607	0.002599653	0	0.002702703	0.406632653	0.016093954	0.003970678	0.003971406
k__Bacteria;p__Firmicutes;c__Bacilli;o__Lactobacillales;f__Lactobacillaceae;g__Pediococcus	0	0	0	0	0	0	0.001929571	0.000782473	0	0	0.000418585	0	0.001069519	0	0	0	0	0	0	0	0	0	0	0	0	0	0	0	0	0.000430663	0	0	0	0	0	0	0	0	0	0	0	0	0	0	0	0	0	0	0
k__Bacteria;p__Firmicutes;c__Bacilli;o__Lactobacillales;f__Lactobacillaceae;Other	0	0	0	0.000307409	0	0	0.000482393	0.000391236	0	0.002088929	0.000418585	0	0.017647059	0.000903546	0	0	0	0	0	0	0.000345066	0	0.002019749	0	0.000798722	0	0.000382848	0	0	0.000430663	0	0.002610966	0.001276596	0.00073692	0	0	0.000267953	0	0.000837521	0.000826446	0.000387447	0.000361272	0	0	0.001351351	0.000510204	0.000434972	0.000610874	0
k__Bacteria;p__Firmicutes;c__Bacilli;o__Lactobacillales;f__Leuconostocaceae;g__	0	0	0	0	0	0	0	0	0	0	0	0	0	0	0	0	0	0	0	0	0	0	0	0	0	0	0	0	0	0	0	0	0	0.004789978	0	0	0	0	0	0	0	0	0	0	0	0	0	0	0
k__Bacteria;p__Firmicutes;c__Bacilli;o__Lactobacillales;f__Leuconostocaceae;g__Fructobacillus	0	0	0	0	0	0	0	0	0	0	0	0	0	0	0	0	0	0	0	0	0	0	0	0	0	0	0	0	0	0	0	0	0	0	0	0	0	0	0	0	0	0	0	0	0	0	0	0.005192425	0
k__Bacteria;p__Firmicutes;c__Bacilli;o__Lactobacillales;f__Leuconostocaceae;g__Leuconostoc	0	0	0	0	0.000369686	0	0.000482393	0	0	0.156371232	0.001674341	0	0.000534759	0.001581206	0.000480538	0	0	0	0	0	0	0	0	0	0	0.002436054	0.001148545	0	0	0	0.001239926	0	0	0.006263817	0	0	0.001071811	0	0.00041876	0	0.000774893	0	0.000433276	0	0	0	0.000434972	0.000305437	0
k__Bacteria;p__Firmicutes;c__Bacilli;o__Lactobacillales;f__Leuconostocaceae;g__Weissella	0	0	0	0	0.000369686	0.001364955	0.005788712	0.000782473	0	0.002387347	0.002930096	0.00066778	0	0.000225887	0.000480538	0	0	0	0	0.000472144	0	0.000496032	0	0	0	0	0	0	0	0	0	0	0	0	0	0	0	0	0	0	0.000387447	0	0	0	0.00045045	0	0	0	0
k__Bacteria;p__Firmicutes;c__Bacilli;o__Lactobacillales;f__Leuconostocaceae;Other	0	0	0	0	0	0	0.000482393	0	0	0	0	0	0	0	0	0	0	0	0	0	0	0	0	0	0	0	0	0	0	0	0	0	0	0	0	0	0	0	0	0	0	0	0	0	0	0	0	0	0
k__Bacteria;p__Firmicutes;c__Bacilli;o__Lactobacillales;f__Streptococcaceae;g__	0	0	0	0	0.000739372	0	0	0	0	0	0	0	0	0.000225887	0	0	0	0.000433839	0	0	0.001035197	0.000496032	0	0.000787712	0.001198083	0	0	0.000492611	0	0.000861326	0	0	0	0	0.001973944	0	0.000267953	0	0	0	0	0.000722543	0	0	0.00045045	0.001020408	0	0.000305437	0
k__Bacteria;p__Firmicutes;c__Bacilli;o__Lactobacillales;f__Streptococcaceae;g__Lactococcus	0	0	0.004225893	0	0.0025878	0.000170619	0.000964785	0.002347418	0	0.002088929	0.005023022	0.00066778	0.01657754	0.038400723	0.000480538	0.000981836	0.011350738	0.006073753	0.002183406	0	0.004140787	0	0.000448833	0	0	0	0.002679939	0.000985222	0.00038956	0.004737295	0.001859888	0.035248042	0.003404255	0.002579219	0.000789578	0.001549787	0.030278671	0	0.00041876	0.002479339	0.02014723	0.000722543	0.001299827	0.1562249	0.014864865	0	0.01261418	0.003665241	0
k__Bacteria;p__Firmicutes;c__Bacilli;o__Lactobacillales;f__Streptococcaceae;g__Streptococcus	0	0	0	0.027666769	0.018484288	0.031905818	0.022190063	0.016823161	0	0.054610564	0.005860193	0.004674457	0.03315508	0.112039756	0.003844306	0.027982327	0.012485812	0.021258134	0.096069869	0.000472144	0.052795031	0.00297619	0.022890485	0.005513982	0.019169329	0.008526188	0.008805513	0.018226601	0.00038956	0.255813953	0.067575945	0.046997389	0.026808511	0.032792926	0.290169759	0.010073615	0.0613612	0.001099304	0.005862647	0.02892562	0.016272762	0.177745665	0.030762565	0.038955823	0.157207207	0.003571429	0.022183558	0.031459988	0.011119936
k__Bacteria;p__Firmicutes;c__Bacilli;o__Lactobacillales;f__Streptococcaceae;Other	0	0	0	0.000922226	0.000739372	0.000511858	0	0.001564945	0	0	0	0.001669449	0.001069519	0.000903546	0	0	0	0.000433839	0	0.000472144	0.001380262	0	0.000224417	0.001181568	0.001996805	0	0.000382848	0.002463054	0	0.005598622	0.001859888	0	0	0.001842299	0.003947888	0.001549787	0.000535906	0	0	0.002066116	0.000774893	0.001806358	0.000433276	0.008835341	0.002702703	0.00255102	0	0.000305437	0
k__Bacteria;p__Firmicutes;c__Bacilli;o__Lactobacillales;Other;Other	0	0	0	0.000307409	0	0	0.001929571	0.000391236	0	0	0	0.001001669	0.002673797	0.001129433	0.000480538	0.000490918	0	0	0.004366812	0	0.000345066	0.000496032	0.000448833	0.000393856	0.004392971	0	0	0	0	0.003875969	0.001239926	0.002610966	0	0.001473839	0.000789578	0.000774893	0.000535906	0	0	0	0.00116234	0.001445087	0	0	0.00045045	0.003061224	0.000434972	0	0
k__Bacteria;p__Firmicutes;c__Bacilli;o__Thermicanales;f__Thermicanaceae;g__Thermicanus	0	0	0	0	0.000369686	0.004094864	0	0	0	0.000895255	0	0	0	0	0	0	0	0	0	0.000472144	0	0	0	0	0	0	0	0	0	0	0	0	0	0	0	0	0	0	0	0	0	0	0.001299827	0	0.000900901	0	0	0	0
k__Bacteria;p__Firmicutes;c__Bacilli;o__Turicibacterales;f__Turicibacteraceae;g__Turicibacter	0	0	0	0	0	0	0	0	0	0	0.001674341	0	0	0	0.001441615	0	0	0	0	0	0.001035197	0	0	0	0.000399361	0	0.001148545	0	0	0	0	0	0	0	0	0	0	0	0	0	0	0	0.000433276	0	0	0.000510204	0.000434972	0	0.000794281
k__Bacteria;p__Firmicutes;c__Bacilli;Other;Other;Other	0	0	0	0.000922226	0.0025878	0.008360348	0.005306319	0.001173709	0	0.004476276	0.002511511	0.003672788	0.006417112	0.002936526	0.008649688	0.000490918	0.002270148	0.003036876	0.002183406	0.082152975	0.005175983	0.011904762	0.004263914	0.00945254	0.013578275	0	0.004211332	0.002463054	0	0.007751938	0.002479851	0.003916449	0.001276596	0.007000737	0.00986972	0.006199148	0.000535906	0.032246244	0.001256281	0.001239669	0.001937234	0.006864162	0.004332756	0.201204819	0.003153153	0.018877551	0.003479774	0.004581552	0.000794281
k__Bacteria;p__Firmicutes;c__CK-1C4-19;o__;f__;g__	0	0	0	0	0	0	0	0	0	0	0	0	0	0	0	0	0	0	0	0	0	0	0	0	0	0	0	0	0	0	0	0	0	0	0	0	0	0	0	0	0	0	0.000433276	0	0	0	0	0	0
k__Bacteria;p__Firmicutes;c__Clostridia;o__;f__;g__	0	0	0	0	0	0	0	0	0	0	0	0	0	0	0	0	0	0.000433839	0	0	0	0	0	0.000393856	0	0	0	0	0	0	0	0	0	0	0	0	0	0	0	0	0	0	0	0	0	0	0.000434972	0	0
k__Bacteria;p__Firmicutes;c__Clostridia;o__Clostridiales;f__;g__	0	0	0	0	0	0	0	0	0	0	0	0	0	0	0.000480538	0	0	0	0	0	0	0	0	0	0.000399361	0	0	0	0	0	0	0	0	0	0	0	0	0	0	0	0.000387447	0	0.000433276	0	0	0	0	0	0
k__Bacteria;p__Firmicutes;c__Clostridia;o__Clostridiales;f__Catabacteriaceae;g__	0	0	0	0	0.000739372	0.000682477	0	0	0	0	0	0	0	0	0	0	0	0	0	0	0	0	0	0	0	0	0	0	0	0	0	0	0	0	0	0	0	0	0	0	0	0	0	0	0	0	0	0	0
k__Bacteria;p__Firmicutes;c__Clostridia;o__Clostridiales;f__Christensenellaceae;g__	0	0	0	0	0	0	0	0	0	0	0	0	0	0	0	0	0	0	0	0	0	0	0	0	0	0	0	0	0	0	0	0	0	0	0	0	0	0	0	0	0	0	0	0	0	0.000510204	0	0	0
k__Bacteria;p__Firmicutes;c__Clostridia;o__Clostridiales;f__Clostridiaceae;g__	0	0	0	0	0.001478743	0.00511858	0.001929571	0	0	0	0	0	0.001069519	0.00067766	0.001441615	0	0.001135074	0	0	0	0.001035197	0.004960317	0.006283662	0	0.004792332	0	0.001914242	0.000985222	0	0	0.003099814	0	0	0.001473839	0.000394789	0.003099574	0.000267953	0	0	0.000413223	0.001549787	0.000361272	0.000866551	0	0	0.000510204	0	0.001221747	0.000794281
k__Bacteria;p__Firmicutes;c__Clostridia;o__Clostridiales;f__Clostridiaceae;g__Anaerococcus	0.000460617	0	0	0	0.007393715	0.018597509	0.003859141	0.015649452	0	0.016413011	0	0.009682805	0.001604278	0.008357804	0.019702066	0.006872852	0.001135074	0.001735358	0.013100437	0	0.010006901	0.014384921	0.028949731	0.019692792	0.010383387	0.002436054	0.002679939	0.010837438	0	0.001722653	0.001239926	0	0.003829787	0.006632277	0.001579155	0.051530415	0.075830654	0	0.000837521	0.004958678	0.004649361	0.007947977	0.002166378	0	0.00045045	0.012755102	0.000434972	0.005803299	0.014297061
k__Bacteria;p__Firmicutes;c__Clostridia;o__Clostridiales;f__Clostridiaceae;g__Caloramator	0	0	0	0	0	0	0	0	0	0	0	0	0	0	0	0	0	0	0	0	0	0	0	0	0	0	0	0	0	0	0	0	0	0	0	0	0	0	0	0	0	0	0	0	0	0	0	0	0
k__Bacteria;p__Firmicutes;c__Clostridia;o__Clostridiales;f__Clostridiaceae;g__Clostridium	0	0	0	0	0	0	0.002411963	0	0	0.001193674	0	0.001001669	0.002673797	0.000225887	0.001441615	0	0.001135074	0.000433839	0.002183406	0	0.002415459	0.000496032	0.001346499	0	0.001597444	0	0.001914242	0.000492611	0	0.000430663	0	0	0	0.00110538	0.000394789	0	0	0.003297911	0.009631491	0	0	0.000722543	0	0.000401606	0	0.001530612	0	0.001221747	0
k__Bacteria;p__Firmicutes;c__Clostridia;o__Clostridiales;f__Clostridiaceae;g__Finegoldia	0	0	0	0	0.004066543	0	0.002411963	0.006651017	0	0.007758878	0	0.011018364	0.002139037	0.008357804	0.008649688	0.006872852	0.001135074	0.002603037	0.002183406	0.000472144	0.00310559	0.024801587	0.007854578	0.004332414	0.008386581	0	0.000765697	0.014285714	0	0.000430663	0.001859888	0.006527415	0	0.004789978	0.000789578	0.010848508	0.001607717	0	0.000837521	0.002892562	0.001549787	0.000722543	0.000433276	0	0.000900901	0.008163265	0	0.003665241	0.033359809
k__Bacteria;p__Firmicutes;c__Clostridia;o__Clostridiales;f__Clostridiaceae;g__Helcococcus	0	0	0	0	0.001109057	0	0	0	0	0.000596837	0	0	0	0	0.000961076	0	0	0.000867679	0	0	0.000690131	0.005952381	0	0	0.002396166	0	0	0.000492611	0	0	0	0	0	0.00036846	0	0	0	0	0.00041876	0	0	0	0	0	0	0.001530612	0	0	0
k__Bacteria;p__Firmicutes;c__Clostridia;o__Clostridiales;f__Clostridiaceae;g__Mogibacterium	0	0	0	0	0	0	0	0	0	0	0	0	0.000534759	0	0	0	0	0	0	0	0	0	0	0	0	0	0	0	0	0	0	0	0	0	0	0	0	0	0	0	0	0	0	0	0	0	0	0	0
k__Bacteria;p__Firmicutes;c__Clostridia;o__Clostridiales;f__Clostridiaceae;g__Peptoniphilus	0	0	0	0	0.000369686	0	0	0.002738654	0	0.005371531	0.001255756	0.002003339	0	0.003162412	0.003844306	0.002945508	0.001135074	0.000867679	0.002183406	0	0.004485852	0.008928571	0.004937163	0	0.003194888	0	0.000765697	0.000985222	0	0.000861326	0.000619963	0	0.001276596	0.009948416	0.000789578	0.008523828	0.008038585	0	0	0.002479339	0.000387447	0.000722543	0.001299827	0	0.00045045	0.002040816	0.001739887	0.000610874	0.003177125
k__Bacteria;p__Firmicutes;c__Clostridia;o__Clostridiales;f__Clostridiaceae;g__Sarcina	0	0	0	0	0	0	0	0	0	0	0	0	0	0	0	0	0	0	0	0	0	0	0	0	0	0	0	0	0	0	0	0	0	0	0	0	0	0	0	0	0	0	0	0	0	0	0	0	0
k__Bacteria;p__Firmicutes;c__Clostridia;o__Clostridiales;f__Clostridiaceae;g__Thermoanaerobacterium	0	0	0	0	0	0	0	0	0	0	0	0	0	0	0	0	0	0	0	0	0	0	0	0	0	0	0	0	0	0	0	0	0	0	0	0	0.000535906	0	0	0	0	0	0	0	0	0	0	0	0
k__Bacteria;p__Firmicutes;c__Clostridia;o__Clostridiales;f__Clostridiaceae;Other	0	0	0	0	0	0	0	0	0	0.000596837	0	0.00066778	0.000534759	0.000451773	0.002883229	0	0	0	0	0	0.000345066	0.000992063	0.00067325	0.001575423	0.001198083	0	0.000382848	0	0	0	0	0	0	0.00036846	0	0.00116234	0	0	0	0	0	0.000361272	0	0	0	0	0	0.000305437	0.000794281
k__Bacteria;p__Firmicutes;c__Clostridia;o__Clostridiales;f__Lachnospiraceae;g__	0	0	0	0	0	0	0	0.001564945	0	0	0	0	0	0	0	0	0	0	0	0	0	0	0	0	0	0	0	0	0	0	0	0	0.000425532	0.00036846	0	0.000387447	0	0	0.000837521	0.001239669	0.000387447	0.001806358	0	0	0	0	0	0	0.000794281
k__Bacteria;p__Firmicutes;c__Clostridia;o__Clostridiales;f__Lachnospiraceae;g__[Ruminococcus]	0	0	0	0	0	0	0	0.000391236	0	0	0	0.00066778	0	0.001129433	0	0.001963672	0	0.000867679	0	0	0.000690131	0.000496032	0	0.000393856	0	0	0.000765697	0.003940887	0	0	0	0	0	0.00036846	0	0.000774893	0	0	0.010050251	0	0.000774893	0	0	0	0	0.002040816	0	0	0.001588562
k__Bacteria;p__Firmicutes;c__Clostridia;o__Clostridiales;f__Lachnospiraceae;g__Anaerostipes	0	0	0	0	0	0	0	0	0	0	0	0	0	0.00067766	0	0	0	0	0	0	0	0	0	0	0	0	0	0	0	0	0	0	0	0	0	0	0	0	0	0	0	0.000361272	0	0	0	0	0	0	0
k__Bacteria;p__Firmicutes;c__Clostridia;o__Clostridiales;f__Lachnospiraceae;g__Blautia	0	0	0	0	0.000369686	0	0.002411963	0	0	0	0.001674341	0.003005008	0.001069519	0	0.002883229	0.000490918	0.001135074	0.003904555	0	0	0.005866115	0.000992063	0	0.001575423	0.000798722	0	0.001148545	0.004433498	0	0	0	0	0.001702128	0.00073692	0	0.001549787	0	0	0.059045226	0	0.00232468	0	0.000433276	0.000401606	0	0.008163265	0.003044802	0	0.007148531
k__Bacteria;p__Firmicutes;c__Clostridia;o__Clostridiales;f__Lachnospiraceae;g__Catonella	0	0	0	0	0	0	0	0	0	0	0	0	0	0.000451773	0	0.000490918	0	0	0	0	0	0.000992063	0.000224417	0	0	0	0	0	0	0	0	0	0	0	0	0	0	0	0	0	0	0	0	0	0	0	0	0.000305437	0
k__Bacteria;p__Firmicutes;c__Clostridia;o__Clostridiales;f__Lachnospiraceae;g__Coprococcus	0	0	0	0	0	0	0	0	0	0	0.00083717	0	0	0	0.001922153	0.000490918	0	0	0	0	0	0	0.000224417	0.000393856	0.000798722	0	0	0.000985222	0	0.000430663	0	0	0.002553191	0.00036846	0	0.000774893	0	0	0.000837521	0	0.000387447	0	0	0	0	0.001020408	0	0.000305437	0
k__Bacteria;p__Firmicutes;c__Clostridia;o__Clostridiales;f__Lachnospiraceae;g__Dorea	0	0	0	0	0	0	0	0	0	0	0	0	0	0	0	0	0	0	0	0	0.000345066	0	0	0	0	0	0	0.000492611	0	0	0	0	0	0	0	0.000387447	0	0	0.00879397	0	0	0	0.000433276	0	0	0.000510204	0	0	0
k__Bacteria;p__Firmicutes;c__Clostridia;o__Clostridiales;f__Lachnospiraceae;g__Johnsonella	0	0	0	0	0	0	0	0	0	0	0	0	0	0	0	0	0	0	0	0	0	0	0.000224417	0	0	0	0	0	0	0	0	0	0	0	0	0	0	0	0	0	0	0	0	0	0	0	0	0	0
k__Bacteria;p__Firmicutes;c__Clostridia;o__Clostridiales;f__Lachnospiraceae;g__Lachnospira	0	0	0	0	0	0	0	0	0	0	0	0	0	0	0	0	0	0	0	0	0	0	0	0	0.000399361	0	0	0.000492611	0	0	0	0	0.000851064	0	0	0	0	0	0	0	0	0	0	0	0	0.001020408	0	0	0
k__Bacteria;p__Firmicutes;c__Clostridia;o__Clostridiales;f__Lachnospiraceae;g__Moryella	0	0	0	0	0	0	0	0	0	0	0	0	0	0	0	0	0	0	0	0	0	0	0	0	0	0	0	0	0	0	0	0	0	0.00036846	0	0	0	0	0	0	0	0	0	0	0	0	0	0	0
k__Bacteria;p__Firmicutes;c__Clostridia;o__Clostridiales;f__Lachnospiraceae;g__Oribacterium	0	0	0	0	0	0	0.000482393	0	0	0	0	0.00033389	0	0	0	0	0	0	0	0	0.001035197	0	0	0	0	0	0	0	0	0	0	0	0	0	0.000394789	0	0.000535906	0	0	0.000413223	0	0	0	0	0	0	0	0	0
k__Bacteria;p__Firmicutes;c__Clostridia;o__Clostridiales;f__Lachnospiraceae;g__Roseburia	0	0	0	0	0.001109057	0.000170619	0	0.000782473	0	0.000596837	0.000418585	0.00033389	0	0.000225887	0.000480538	0	0.001135074	0.002603037	0	0	0	0.000992063	0	0	0.003194888	0	0	0.004433498	0	0	0	0	0.001276596	0	0	0	0	0	0.003350084	0.001239669	0.001937234	0	0	0	0	0.002040816	0	0.000305437	0.002382844
k__Bacteria;p__Firmicutes;c__Clostridia;o__Clostridiales;f__Lachnospiraceae;g__Shuttleworthia	0	0	0	0	0	0	0	0	0	0	0	0	0	0.000451773	0	0	0	0	0	0	0	0	0	0	0	0	0	0	0	0	0	0	0	0	0	0	0	0	0	0	0	0	0	0	0	0	0	0	0
k__Bacteria;p__Firmicutes;c__Clostridia;o__Clostridiales;f__Lachnospiraceae;Other	0	0	0	0.000307409	0.001109057	0.001364955	0	0.001173709	0	0.001193674	0.000418585	0.00066778	0	0.001129433	0.000480538	0	0	0.002169197	0	0	0.001035197	0	0	0	0.001597444	0	0.001531394	0.000985222	0	0	0.000619963	0.002610966	0.003829787	0.00036846	0.000394789	0	0.000535906	0	0.021775544	0	0.002712127	0.000722543	0	0.000401606	0	0.000510204	0.000434972	0.000610874	0.001588562
k__Bacteria;p__Firmicutes;c__Clostridia;o__Clostridiales;f__Peptococcaceae;g__Desulfitobacterium	0	0	0	0	0	0	0	0	0	0	0	0	0	0	0	0	0	0	0	0.000472144	0	0	0	0	0	0	0	0	0	0	0	0	0	0	0	0	0	0	0	0	0	0	0	0	0	0	0	0	0
k__Bacteria;p__Firmicutes;c__Clostridia;o__Clostridiales;f__Peptococcaceae;g__Peptococcus	0	0	0	0	0	0	0	0	0	0	0	0	0	0	0	0	0	0	0	0	0.001035197	0	0	0	0	0	0	0	0	0	0	0	0	0	0	0	0	0	0.001675042	0	0	0	0	0	0	0	0	0	0
k__Bacteria;p__Firmicutes;c__Clostridia;o__Clostridiales;f__Peptostreptococcaceae;g__	0	0	0	0	0.000369686	0	0	0	0	0	0	0.00033389	0.000534759	0	0	0	0	0	0	0	0.00310559	0	0	0.001575423	0	0	0.000765697	0	0	0	0	0	0	0.001473839	0	0	0.000267953	0	0	0.000826446	0	0	0	0	0	0.001020408	0	0	0.001588562
k__Bacteria;p__Firmicutes;c__Clostridia;o__Clostridiales;f__Peptostreptococcaceae;g__Clostridium	0	0	0	0	0	0	0	0	0	0	0.000418585	0	0	0	0	0	0	0	0	0	0	0	0	0	0	0	0.000382848	0	0	0	0	0	0	0	0	0	0	0	0	0	0	0	0	0	0	0	0	0	0
k__Bacteria;p__Firmicutes;c__Clostridia;o__Clostridiales;f__Peptostreptococcaceae;g__Peptostreptococcus	0	0	0	0	0	0	0	0	0	0	0	0	0	0	0	0	0	0	0	0	0.001725328	0.000496032	0.000224417	0	0	0	0	0	0	0	0	0	0.000425532	0.00036846	0	0	0	0	0	0	0	0	0	0	0	0	0	0	0
k__Bacteria;p__Firmicutes;c__Clostridia;o__Clostridiales;f__Peptostreptococcaceae;Other	0	0	0	0	0	0	0	0	0	0	0	0	0	0	0	0	0	0	0	0	0.000345066	0	0	0	0	0	0	0	0	0	0	0	0	0	0	0	0	0	0	0	0	0	0	0	0	0	0	0	0
k__Bacteria;p__Firmicutes;c__Clostridia;o__Clostridiales;f__Ruminococcaceae;g__	0	0	0	0	0.000369686	0	0	0	0	0	0	0.00033389	0	0	0	0	0	0	0	0	0.001380262	0.000992063	0	0.001181568	0	0	0.000382848	0.000492611	0	0	0	0	0.000425532	0.00036846	0	0.000774893	0	0	0.007537688	0	0	0.000722543	0	0	0	0.000510204	0	0	0
k__Bacteria;p__Firmicutes;c__Clostridia;o__Clostridiales;f__Ruminococcaceae;g__Ethanoligenens	0	0	0	0	0	0	0	0	0	0	0	0	0	0	0	0	0	0	0	0	0	0	0	0	0	0	0	0	0	0	0	0	0	0	0	0	0	0	0	0	0	0	0	0	0	0	0	0	0
k__Bacteria;p__Firmicutes;c__Clostridia;o__Clostridiales;f__Ruminococcaceae;g__Faecalibacterium	0	0	0	0	0	0	0	0.000782473	0	0	0.001674341	0.00033389	0.001069519	0	0.000480538	0	0	0.001301518	0	0	0.000690131	0	0	0.009058685	0.000798722	0	0.000765697	0.004433498	0	0.000430663	0	0	0	0.00036846	0	0.000774893	0	0	0.000837521	0	0.00116234	0	0	0	0	0.01122449	0.000869943	0	0.000794281
k__Bacteria;p__Firmicutes;c__Clostridia;o__Clostridiales;f__Ruminococcaceae;g__Oscillospira	0	0	0	0	0	0	0	0	0	0.000895255	0	0	0.000534759	0	0	0	0	0	0	0	0	0	0	0	0	0	0.001148545	0	0	0	0	0	0	0.00073692	0	0	0.000803859	0	0.001256281	0	0	0	0.000433276	0	0	0.000510204	0	0	0
k__Bacteria;p__Firmicutes;c__Clostridia;o__Clostridiales;f__Ruminococcaceae;g__Ruminococcus	0	0	0	0	0	0	0	0.000782473	0	0.000596837	0	0.00033389	0	0.000451773	0	0	0	0	0	0	0.000345066	0.000496032	0	0.000787712	0.002795527	0	0.000765697	0.002955665	0	0.000430663	0	0	0.00212766	0	0	0.000387447	0.000803859	0	0.001256281	0	0	0.000361272	0	0	0	0.007653061	0.000434972	0.001221747	0
k__Bacteria;p__Firmicutes;c__Clostridia;o__Clostridiales;f__Ruminococcaceae;Other	0	0	0	0	0	0	0	0.000782473	0	0	0	0	0.000534759	0	0.000480538	0	0	0.000867679	0.002183406	0	0	0	0	0.000787712	0	0	0.000382848	0.000492611	0	0.000430663	0	0	0	0	0.000394789	0	0	0	0.00041876	0	0	0	0	0	0	0.001020408	0.000434972	0.000305437	0.000794281
k__Bacteria;p__Firmicutes;c__Clostridia;o__Clostridiales;f__Symbiobacteriaceae;g__Symbiobacterium	0	0	0	0	0	0	0	0	0	0	0	0	0	0	0	0	0	0	0	0.000472144	0	0	0	0	0	0	0	0	0	0	0	0	0	0	0	0	0	0	0	0	0	0	0	0	0	0	0	0	0
k__Bacteria;p__Firmicutes;c__Clostridia;o__Clostridiales;f__Veillonellaceae;g__	0	0	0	0	0	0	0	0	0	0	0	0	0	0	0	0	0	0	0	0	0.000345066	0	0	0	0	0	0	0	0	0	0	0	0	0	0	0	0	0	0	0	0	0	0	0	0	0	0	0	0
k__Bacteria;p__Firmicutes;c__Clostridia;o__Clostridiales;f__Veillonellaceae;g__Acidaminococcus	0	0	0	0	0	0	0	0	0	0	0	0	0	0	0	0	0	0	0	0	0	0.000496032	0	0	0	0	0	0	0	0	0	0	0	0	0	0	0	0	0.000837521	0	0	0	0	0	0	0	0	0	0
k__Bacteria;p__Firmicutes;c__Clostridia;o__Clostridiales;f__Veillonellaceae;g__Dialister	0	0	0	0	0.001109057	0.000341239	0	0	0	0.00179051	0	0	0.001069519	0.000225887	0.001922153	0	0	0.000867679	0	0	0.001725328	0.000496032	0.000448833	0.001969279	0.001597444	0	0	0.000492611	0	0	0.000619963	0	0	0.00073692	0	0.000387447	0.000267953	0	0.004606365	0.000413223	0	0	0	0	0	0.00255102	0	0.001527184	0.000794281
k__Bacteria;p__Firmicutes;c__Clostridia;o__Clostridiales;f__Veillonellaceae;g__Megamonas	0	0	0	0	0.000369686	0	0	0	0	0	0.000418585	0.00033389	0.005347594	0	0	0	0	0.001735358	0	0	0.003795721	0.000496032	0	0	0	0	0	0	0	0	0	0	0.000851064	0	0	0	0	0	0.013400335	0.000413223	0.000387447	0	0	0	0	0.001530612	0	0	0
k__Bacteria;p__Firmicutes;c__Clostridia;o__Clostridiales;f__Veillonellaceae;g__Megasphaera	0	0	0	0	0.000739372	0.014161406	0	0.000391236	0	0	0	0	0.002673797	0.00067766	0	0	0	0.001301518	0	0	0.001380262	0	0	0.002363135	0	0	0.000382848	0	0	0	0	0	0	0.00036846	0	0.001937234	0	0	0.036850921	0.000413223	0	0	0	0	0	0	0.000434972	0	0
k__Bacteria;p__Firmicutes;c__Clostridia;o__Clostridiales;f__Veillonellaceae;g__Mitsuokella	0	0	0	0	0	0	0	0	0	0	0	0	0	0	0	0	0	0	0	0	0	0	0	0	0	0	0	0	0	0	0	0	0	0	0	0	0	0	0	0	0	0	0	0	0	0	0	0	0
k__Bacteria;p__Firmicutes;c__Clostridia;o__Clostridiales;f__Veillonellaceae;g__Negativicoccus	0	0	0	0	0	0	0	0	0	0	0	0	0	0	0	0	0	0.000433839	0	0	0	0.000496032	0.000224417	0.000393856	0	0	0	0.000492611	0	0	0	0	0	0	0	0.00116234	0	0	0	0	0	0	0	0	0	0	0	0	0
k__Bacteria;p__Firmicutes;c__Clostridia;o__Clostridiales;f__Veillonellaceae;g__Phascolarctobacterium	0	0	0	0	0	0	0	0	0	0	0	0	0	0	0	0	0	0	0	0	0.000345066	0	0	0.001181568	0	0	0.000382848	0	0	0	0.001239926	0	0	0	0	0.000387447	0	0	0	0	0	0	0	0	0	0	0	0	0
k__Bacteria;p__Firmicutes;c__Clostridia;o__Clostridiales;f__Veillonellaceae;g__Selenomonas	0	0	0	0	0	0	0	0.000782473	0	0	0	0	0	0	0	0	0	0.000433839	0	0	0	0	0	0	0.001198083	0.000609013	0	0	0	0	0	0	0	0.00036846	0	0.000387447	0	0	0.00041876	0	0	0	0	0	0.00045045	0	0	0.000305437	0
k__Bacteria;p__Firmicutes;c__Clostridia;o__Clostridiales;f__Veillonellaceae;g__Veillonella	0	0	0	0.000307409	0.002957486	0.008189729	0	0.003521127	0	0.006863623	0.000418585	0.00033389	0	0.001807093	0	0.001963672	0.001135074	0	0	0	0.004485852	0.000992063	0.002019749	0.001575423	0.005990415	0.004263094	0.000382848	0.000492611	0	0.000430663	0.000619963	0.002610966	0.000425532	0.002579219	0.000394789	0.000774893	0.005894962	0	0.000837521	0.000826446	0	0.001083815	0.001733102	0	0.00045045	0	0.000869943	0.001221747	0
k__Bacteria;p__Firmicutes;c__Clostridia;o__Clostridiales;f__Veillonellaceae;Other	0	0	0	0	0	0	0	0	0	0	0	0	0.001604278	0	0	0.000490918	0	0	0	0	0.000690131	0	0.000448833	0	0.000399361	0	0	0	0	0	0	0	0	0	0	0	0	0	0.007537688	0	0	0	0	0	0	0.000510204	0	0	0
k__Bacteria;p__Firmicutes;c__Clostridia;o__Clostridiales;Other;Other	0	0	0	0	0	0	0	0.000391236	0	0	0	0	0	0	0	0	0	0	0	0	0	0	0.000224417	0	0	0	0.000382848	0	0	0	0.001859888	0	0	0.00036846	0	0.000387447	0	0	0.002931323	0.000826446	0	0	0	0	0	0.001020408	0	0	0
k__Bacteria;p__Firmicutes;c__Clostridia;o__Coriobacteriales;f__;g__	0	0	0	0	0	0	0	0	0	0	0	0	0	0	0	0	0	0	0	0	0	0.000992063	0	0	0	0	0	0	0	0	0	0	0	0	0	0	0	0	0	0	0	0	0	0	0	0	0	0	0
k__Bacteria;p__Firmicutes;c__Clostridia;o__Coriobacteriales;f__Coriobacteriaceae;g__	0	0	0	0	0.000739372	0	0	0.000391236	0	0	0	0	0	0	0	0	0	0	0	0	0	0.000992063	0	0.001969279	0	0	0.000382848	0	0	0	0	0	0	0	0	0.005811701	0.000535906	0	0.004187605	0	0	0	0	0	0	0	0	0	0
k__Bacteria;p__Firmicutes;c__Clostridia;o__Coriobacteriales;f__Coriobacteriaceae;g__Adlercreutzia	0	0	0	0	0	0	0	0	0	0	0	0	0	0	0	0	0	0	0	0	0	0	0	0	0	0	0	0	0	0	0	0	0	0	0	0	0	0	0.001256281	0	0.000387447	0	0	0	0	0.000510204	0	0	0
k__Bacteria;p__Firmicutes;c__Clostridia;o__Coriobacteriales;f__Coriobacteriaceae;g__Atopobium	0	0	0	0	0	0	0	0	0	0	0	0	0	0	0	0	0	0	0	0	0	0	0	0	0.000399361	0	0	0	0	0	0	0	0	0.00036846	0	0	0	0	0.002093802	0	0	0	0	0	0	0	0	0	0
k__Bacteria;p__Firmicutes;c__Clostridia;o__Coriobacteriales;f__Coriobacteriaceae;g__Collinsella	0	0	0	0	0.001109057	0.001023716	0	0	0	0	0.000418585	0	0.000534759	0	0	0	0	0	0	0	0.000345066	0	0	0	0	0	0	0	0	0	0	0	0.000425532	0.00036846	0	0	0	0	0.08961474	0	0	0	0.000433276	0	0	0	0	0	0
k__Bacteria;p__Firmicutes;c__Clostridia;o__Coriobacteriales;f__Coriobacteriaceae;g__Eggerthella	0	0	0	0	0	0	0	0	0	0	0	0	0	0	0	0	0	0	0	0	0	0	0	0	0	0	0	0	0	0	0	0	0	0	0	0	0	0	0	0	0	0	0	0	0	0.000510204	0	0	0
k__Bacteria;p__Firmicutes;c__Clostridia;o__Coriobacteriales;f__Coriobacteriaceae;g__Olsenella	0	0	0	0	0	0	0	0	0	0	0	0	0	0	0	0	0	0	0	0	0	0	0	0	0	0	0	0	0	0	0	0	0	0	0	0	0	0	0.00041876	0	0	0	0	0	0	0	0	0	0
k__Bacteria;p__Firmicutes;c__Clostridia;o__Coriobacteriales;f__Coriobacteriaceae;g__Slackia	0	0	0	0	0	0	0	0	0	0.000895255	0	0	0	0	0	0	0	0	0	0	0	0	0	0	0	0	0	0	0	0	0	0	0	0	0	0	0	0	0.000837521	0	0	0	0	0	0	0	0	0	0
k__Bacteria;p__Firmicutes;c__Clostridia;o__Coriobacteriales;f__Coriobacteriaceae;Other	0	0	0	0	0.000739372	0	0	0	0	0	0	0	0	0	0	0	0	0.000867679	0	0	0.001035197	0	0	0	0	0	0	0	0	0	0	0	0	0.00036846	0	0.000387447	0	0	0.025963149	0	0	0	0	0	0	0.000510204	0	0	0
k__Bacteria;p__Firmicutes;c__Clostridia;o__Halanaerobiales;f__;g__	0	0	0	0	0	0	0	0	0	0	0	0	0	0	0	0	0	0	0	0.000472144	0	0	0	0	0	0	0	0	0	0	0	0	0	0	0	0	0	0	0	0	0	0	0	0	0	0	0	0	0
k__Bacteria;p__Firmicutes;c__Clostridia;o__MBA08;f__;g__	0	0	0	0	0	0.0052892	0	0	0	0	0	0	0	0	0	0	0	0	0	0	0	0	0	0	0	0	0	0	0	0	0	0	0	0	0	0	0	0	0	0	0	0	0	0	0	0	0	0	0
k__Bacteria;p__Firmicutes;c__Clostridia;o__OPB54;f__;g__	0	0	0	0	0	0	0	0	0	0	0	0	0	0	0	0	0	0	0	0.000944287	0.000345066	0	0	0	0	0.001218027	0	0	0	0	0.000619963	0	0	0	0	0	0	0	0	0	0	0	0.000433276	0	0	0	0	0	0
k__Bacteria;p__Firmicutes;c__Clostridia;o__Thermoanaerobacterales;f__Caldicellulosiruptoraceae;g__Caldicellulosiruptor	0	0	0	0	0	0	0.000482393	0	0	0	0	0	0	0	0	0	0	0	0	0	0	0	0	0	0	0	0	0	0	0	0	0	0	0	0	0	0	0	0	0	0	0	0	0	0	0	0	0	0
k__Bacteria;p__Firmicutes;c__Clostridia;o__Thermoanaerobacterales;f__Thermoanaerobacteraceae;g__	0	0	0	0	0	0	0	0	0	0	0	0	0	0	0	0	0	0	0	0.000472144	0	0	0	0	0	0	0	0	0	0	0	0	0	0	0	0	0	0	0	0	0	0	0	0	0	0	0	0	0
k__Bacteria;p__Firmicutes;c__Clostridia;Other;Other;Other	0	0	0	0	0	0	0	0	0	0.001193674	0	0.00033389	0.001069519	0	0	0	0	0	0	0.000944287	0.000690131	0	0	0.000393856	0	0	0.000382848	0.000492611	0	0	0	0	0.000425532	0	0	0.000774893	0	0.000366435	0.004606365	0.000413223	0	0.000361272	0	0	0	0	0	0	0
k__Bacteria;p__Firmicutes;c__Erysipelotrichi;o__Erysipelotrichales;f__[Coprobacillaceae];g__	0	0	0	0	0	0	0	0	0	0	0	0.00033389	0	0	0	0	0	0	0	0	0.000345066	0	0	0	0	0	0	0	0	0	0	0	0	0	0	0	0	0	0	0	0	0	0	0	0	0	0	0	0
k__Bacteria;p__Firmicutes;c__Erysipelotrichi;o__Erysipelotrichales;f__[Coprobacillaceae];g__Catenibacterium	0	0	0	0	0	0	0	0	0	0	0.000418585	0	0	0	0	0	0	0	0	0	0.001380262	0	0	0	0	0	0	0	0	0	0	0	0	0	0	0	0	0	0.020100503	0	0	0	0	0	0	0	0	0	0
k__Bacteria;p__Firmicutes;c__Erysipelotrichi;o__Erysipelotrichales;f__Erysipelotrichaceae;g__	0	0	0	0	0	0	0	0	0	0	0	0	0	0	0	0	0	0	0	0	0	0	0	0	0	0	0	0	0	0	0	0	0	0	0	0	0	0	0	0	0.000387447	0	0	0	0	0	0	0	0
k__Bacteria;p__Firmicutes;c__Erysipelotrichi;o__Erysipelotrichales;f__Erysipelotrichaceae;g__[Eubacterium]	0	0	0	0	0	0	0	0	0	0	0	0	0	0	0.000961076	0	0	0	0	0	0	0	0	0	0	0	0	0	0	0	0	0	0	0	0	0	0	0	0.000837521	0	0	0	0	0	0	0	0	0	0
k__Bacteria;p__Firmicutes;c__Erysipelotrichi;o__Erysipelotrichales;f__Erysipelotrichaceae;g__Bulleidia	0	0	0	0	0	0	0	0	0	0	0	0	0	0	0	0	0	0	0	0	0	0	0	0	0.000399361	0	0	0	0	0	0	0	0	0	0	0	0	0	0	0	0	0	0	0	0	0	0	0	0
k__Bacteria;p__Firmicutes;c__Erysipelotrichi;o__Erysipelotrichales;f__Erysipelotrichaceae;g__PSB-M-3	0	0	0	0	0	0	0	0	0	0	0	0	0	0	0	0	0	0	0	0	0	0	0	0	0	0	0	0	0	0	0	0	0	0	0	0	0	0	0	0	0	0	0.000433276	0	0	0	0	0	0
k__Bacteria;p__Firmicutes;Other;Other;Other;Other	0	0	0	0	0.001109057	0	0	0.000391236	0	0	0	0.001001669	0.001069519	0	0.001922153	0	0.002270148	0.002169197	0.002183406	0	0.002415459	0.006944444	0.004712747	0.001969279	0.002795527	0	0	0.000492611	0	0.000861326	0.001239926	0	0.000425532	0.003684598	0	0.00232468	0.000267953	0	0.001256281	0.000826446	0	0	0	0	0.000900901	0.003061224	0.000434972	0	0
k__Bacteria;p__Fusobacteria;c__Fusobacteria;o__Fusobacteriales;f__Fusobacteriaceae;g__	0	0	0	0	0	0	0	0	0	0	0	0	0	0	0	0	0	0	0	0	0.000345066	0	0	0	0	0	0	0	0	0	0	0	0.001702128	0	0	0	0	0	0.00041876	0	0	0	0	0	0	0	0	0	0
k__Bacteria;p__Fusobacteria;c__Fusobacteria;o__Fusobacteriales;f__Fusobacteriaceae;g__Cetobacterium	0	0	0	0	0	0	0	0	0	0	0	0	0	0	0	0	0	0	0	0	0	0	0	0	0	0	0	0	0	0	0	0	0	0	0	0	0	0	0	0	0	0	0	0	0	0	0	0	0
k__Bacteria;p__Fusobacteria;c__Fusobacteria;o__Fusobacteriales;f__Fusobacteriaceae;g__Fusobacterium	0	0	0	0	0.002218115	0	0	0.000391236	0	0.002984184	0.000418585	0.00033389	0	0.000903546	0	0.000981836	0.004540295	0.000433839	0	0	0.002415459	0	0.002019749	0.000393856	0.00399361	0	0	0	0	0.000430663	0.001859888	0.003916449	0.000425532	0.002210759	0.001184366	0.000774893	0.000803859	0	0.002512563	0.002479339	0.000774893	0	0.001733102	0	0.00045045	0.000510204	0	0.000610874	0
k__Bacteria;p__Fusobacteria;c__Fusobacteria;o__Fusobacteriales;f__Fusobacteriaceae;g__J2-29	0	0	0	0	0	0	0	0	0	0	0	0	0	0	0	0	0	0.000433839	0	0	0	0	0	0	0	0	0	0	0	0	0	0	0	0	0	0	0	0	0	0	0	0	0	0	0	0	0	0	0
k__Bacteria;p__Fusobacteria;c__Fusobacteria;o__Fusobacteriales;f__Leptotrichiaceae;g__Leptotrichia	0	0	0	0	0.000369686	0	0	0	0	0.000596837	0.000418585	0	0	0.002484753	0	0.003436426	0	0	0	0	0	0.000496032	0.00067325	0.000393856	0.00399361	0.001218027	0	0	0	0	0.000619963	0	0	0	0	0	0.001071811	0	0.001256281	0	0.000387447	0	0.000433276	0	0	0	0	0.000305437	0.000794281
k__Bacteria;p__Fusobacteria;c__Fusobacteria;o__Fusobacteriales;f__Leptotrichiaceae;g__Sneathia	0	0	0	0	0	0	0	0	0	0	0	0	0	0	0	0	0	0	0	0	0	0	0	0.000393856	0	0	0	0	0	0	0	0	0	0	0	0.002712127	0.000803859	0	0	0	0	0	0	0	0	0	0	0	0
k__Bacteria;p__Fusobacteria;c__Fusobacteria;o__Fusobacteriales;f__Leptotrichiaceae;g__Streptobacillus	0	0	0	0	0	0	0	0	0	0	0	0	0	0	0	0	0	0	0	0.000472144	0	0	0	0	0	0	0	0	0	0	0	0	0	0	0	0	0	0	0	0	0	0	0	0	0	0	0	0	0
k__Bacteria;p__Gemmatimonadetes;c__Gemm-1;o__;f__;g__	0	0	0	0	0	0	0	0	0.001410437	0	0	0	0	0	0	0	0	0	0	0	0	0	0	0	0	0.003045067	0	0	0	0.000430663	0.000619963	0	0	0	0	0	0	0	0	0	0	0	0	0	0	0	0	0	0
k__Bacteria;p__Gemmatimonadetes;c__Gemm-2;o__;f__;g__	0	0	0	0	0	0	0	0	0	0	0	0	0	0	0	0	0	0	0	0	0	0	0	0	0.000399361	0	0	0	0	0	0	0	0	0	0	0	0	0	0	0	0	0	0	0	0	0	0	0	0
k__Bacteria;p__Gemmatimonadetes;c__Gemm-3;o__;f__;g__	0	0	0	0	0	0	0	0	0	0	0	0	0.000534759	0	0	0	0.002270148	0.000433839	0	0	0	0	0	0	0	0	0	0	0	0	0	0.001305483	0	0	0.000789578	0	0	0	0	0	0	0	0	0	0	0	0.000434972	0	0
k__Bacteria;p__Gemmatimonadetes;c__Gemm-5;o__;f__;g__	0	0	0	0	0	0	0	0	0	0	0	0	0.000534759	0	0	0	0	0	0	0	0.000345066	0	0	0	0	0.000609013	0	0.000492611	0	0	0	0	0	0	0	0	0	0	0	0	0	0	0	0	0	0	0	0	0
k__Bacteria;p__Gemmatimonadetes;c__Gemmatimonadetes;o__;f__;g__	0.000460617	0	0	0	0	0	0.000482393	0.000391236	0	0	0.000418585	0	0	0	0.000480538	0.000981836	0.001135074	0.000433839	0	0	0.000690131	0	0.000448833	0	0	0	0.001531394	0	0	0.000861326	0	0	0	0.00036846	0	0.000387447	0	0	0	0	0.00232468	0	0	0	0.00045045	0	0.000434972	0.00091631	0.000794281
k__Bacteria;p__Gemmatimonadetes;c__Gemmatimonadetes;o__Ellin5290;f__;g__	0	0	0	0	0	0	0	0	0	0	0	0	0	0	0	0	0	0	0	0	0	0	0	0	0	0	0	0	0	0	0.000619963	0	0	0	0	0	0	0	0	0.000413223	0	0	0	0	0	0	0	0	0
k__Bacteria;p__Gemmatimonadetes;c__Gemmatimonadetes;o__Gemmatimonadales;f__Ellin5301;g__	0	0	0	0	0.000739372	0	0	0	0	0	0	0	0	0.000225887	0	0	0	0	0	0	0	0	0	0	0	0	0	0	0	0	0	0	0.000425532	0	0	0	0	0	0	0	0	0	0	0	0	0	0	0	0
k__Bacteria;p__Gemmatimonadetes;c__Gemmatimonadetes;o__Gemmatimonadales;f__Gemmatimonadaceae;g__Gemmatimonas	0	0.001727116	0	0	0	0	0	0	0	0	0	0	0	0	0	0	0	0	0	0	0	0	0	0	0	0	0	0	0	0	0	0	0	0	0	0	0	0	0	0	0	0	0	0	0	0	0	0	0
k__Bacteria;p__Gemmatimonadetes;c__Gemmatimonadetes;o__KD8-87;f__;g__	0	0	0	0	0	0	0	0	0	0	0	0	0	0	0	0	0	0	0	0	0	0	0	0	0	0.001218027	0	0	0	0	0	0	0	0	0	0	0	0	0	0	0	0	0	0	0	0	0	0.00091631	0
k__Bacteria;p__Gemmatimonadetes;c__Gemmatimonadetes;o__N1423WL;f__;g__	0	0	0	0	0	0	0	0	0	0	0	0	0	0	0	0	0	0	0	0	0.000345066	0	0	0	0	0	0	0	0	0	0	0	0	0.00036846	0	0	0	0	0	0	0	0	0	0	0	0	0	0	0
k__Bacteria;p__Gemmatimonadetes;c__Gemmatimonadetes;Other;Other;Other	0	0	0	0	0	0	0	0	0	0	0	0	0	0.000451773	0	0	0	0.000433839	0	0	0	0	0	0	0	0	0	0.000492611	0	0	0.000619963	0	0	0	0	0	0	0	0	0	0	0	0	0	0	0	0	0	0
k__Bacteria;p__GN02;c__BD1-5;o__;f__;g__	0	0	0	0	0	0	0	0	0	0	0	0	0.006951872	0.001581206	0	0	0	0	0	0	0	0	0	0	0	0	0.000382848	0	0	0	0	0	0	0.00073692	0	0	0	0	0	0	0	0	0	0	0	0	0	0	0
k__Bacteria;p__MVP-21;c__;o__;f__;g__	0	0	0	0	0.000739372	0	0	0	0	0	0	0	0	0	0	0	0	0	0	0	0	0	0	0	0	0	0	0	0	0	0	0	0	0	0	0	0	0	0	0	0	0	0	0	0	0	0	0	0
k__Bacteria;p__Nitrospirae;c__Nitrospira;o__Nitrospirales;f__;g__	0	0	0	0	0	0	0	0	0	0	0	0	0	0	0	0	0	0	0	0	0	0	0	0	0	0	0	0	0	0	0	0	0	0	0	0	0	0	0	0	0	0	0.000866551	0	0	0	0	0	0
k__Bacteria;p__Nitrospirae;c__Nitrospira;o__Nitrospirales;f__Nitrospiraceae;g__Nitrospira	0.008751727	0	0	0	0	0	0.000482393	0	0.001410437	0	0	0	0.000534759	0	0	0	0	0	0	0	0	0	0	0	0	0.001218027	0	0	0	0	0	0	0	0	0	0	0	0	0	0.000413223	0	0.000722543	0	0	0.002702703	0	0	0.003970678	0
k__Bacteria;p__OD1;c__SM2F11;o__;f__;g__	0	0	0	0	0	0	0	0	0	0	0	0	0	0.002032979	0	0	0	0	0	0	0.000345066	0	0.000448833	0	0	0	0	0	0	0	0	0	0	0	0	0	0	0	0	0	0	0	0	0	0	0	0	0	0
k__Bacteria;p__OD1;c__ZB2;o__;f__;g__	0	0	0	0	0	0	0	0	0.001410437	0.001193674	0	0	0	0	0.000480538	0	0	0.000433839	0	0	0	0	0	0	0	0	0.000382848	0	0	0	0.000619963	0	0	0	0	0	0	0	0	0	0	0	0	0	0	0	0	0	0
k__Bacteria;p__OD1;Other;Other;Other;Other	0	0	0	0	0	0	0	0	0	0	0	0	0	0	0	0	0	0	0	0	0	0	0	0	0	0	0	0	0	0	0	0	0	0	0	0	0	0	0	0	0	0	0	0	0	0	0	0	0
k__Bacteria;p__OP11;c__OP11-3;o__;f__;g__	0	0	0	0	0	0	0	0	0	0	0	0	0	0	0	0	0	0	0	0	0	0	0.000448833	0	0	0	0	0	0	0	0	0	0	0	0	0	0	0	0	0	0	0	0	0	0	0	0	0	0
k__Bacteria;p__OP3;c__koll11;o__;f__;g__	0	0	0	0	0	0	0	0	0	0	0	0	0	0	0	0	0	0	0	0	0	0	0	0	0	0.000609013	0	0	0	0	0	0	0	0	0	0	0	0	0	0	0	0	0	0	0	0	0	0	0
k__Bacteria;p__Planctomycetes;c__C6;o__MVS-107;f__;g__	0	0	0	0	0	0	0	0	0.001410437	0	0	0	0	0	0	0	0	0	0	0	0	0	0	0	0	0	0	0	0	0	0.000619963	0	0	0	0	0	0	0	0	0	0	0	0	0	0	0	0	0	0
k__Bacteria;p__Planctomycetes;c__OM190;o__;f__;g__	0	0	0	0	0	0	0	0	0	0	0	0	0	0	0	0	0	0	0	0	0	0	0	0	0	0.002436054	0	0	0	0	0	0	0	0	0	0	0	0	0	0	0	0	0	0	0	0	0	0	0
k__Bacteria;p__Planctomycetes;c__OM190;o__agg27;f__;g__	0.003224321	0	0	0	0.000369686	0	0	0	0	0	0	0	0	0	0	0	0	0	0	0	0	0	0	0	0	0.000609013	0	0	0	0	0	0	0	0	0	0	0	0	0	0	0	0	0	0	0	0	0	0	0
k__Bacteria;p__Planctomycetes;c__OM190;o__CL500-15;f__;g__	0	0	0	0	0	0	0	0	0.002820874	0	0	0	0	0	0	0	0	0	0	0	0	0	0	0	0	0.001218027	0	0	0	0	0.000619963	0	0	0	0	0	0	0	0	0	0	0	0	0	0	0	0	0	0
k__Bacteria;p__Planctomycetes;c__Phycisphaerae;o__;f__;g__	0	0	0	0	0.001478743	0	0.000964785	0.000391236	0.008462623	0	0.000418585	0	0	0	0	0.000981836	0	0.002169197	0	0.000472144	0	0	0	0.003544703	0	0.014007308	0	0.000492611	0	0.000430663	0.000619963	0	0	0.00110538	0	0.000387447	0.001339764	0	0	0.002066116	0	0.000722543	0.000433276	0.000401606	0	0	0	0	0
k__Bacteria;p__Planctomycetes;c__Phycisphaerae;o__Phycisphaerales;f__;g__	0	0	0	0	0	0	0	0.001173709	0	0	0	0	0.000534759	0	0	0.002945508	0	0	0	0	0	0	0	0	0	0.003045067	0	0	0	0	0	0	0	0	0	0	0	0	0	0	0	0	0	0	0	0	0	0.008246793	0
k__Bacteria;p__Planctomycetes;c__Phycisphaerae;o__Phycisphaerales;f__Phycisphaeraceae;g__	0	0	0	0	0	0	0	0	0	0	0	0	0	0	0	0	0	0	0	0	0	0	0	0	0	0.000609013	0	0	0	0	0	0	0	0	0	0	0	0	0	0	0	0	0	0	0	0	0	0	0
k__Bacteria;p__Planctomycetes;c__Phycisphaerae;Other;Other;Other	0	0	0	0	0	0	0	0	0	0	0	0	0	0	0	0	0	0	0	0	0	0	0	0	0	0.000609013	0	0	0	0	0	0	0	0	0	0	0	0	0	0	0	0.000361272	0	0	0	0	0	0.008246793	0
k__Bacteria;p__Planctomycetes;c__Pla4;o__;f__;g__	0	0	0	0	0.000369686	0	0	0	0	0	0	0	0	0	0	0	0	0	0	0	0	0	0.000448833	0	0	0	0	0	0	0	0	0	0	0	0	0	0	0	0	0	0	0	0	0	0	0	0	0	0
k__Bacteria;p__Planctomycetes;c__Planctomycetia;o__B97;f__;g__	0.000460617	0	0	0	0	0.0052892	0	0	0	0	0	0	0	0	0	0.000490918	0	0	0	0	0	0	0	0	0	0.00365408	0	0	0	0	0	0.007832898	0	0	0	0	0	0	0	0	0	0	0	0	0.00045045	0	0	0	0
k__Bacteria;p__Planctomycetes;c__Planctomycetia;o__Gemmatales;f__Gemmataceae;g__	0	0	0	0	0.000739372	0	0	0	0.002820874	0	0	0	0	0	0	0	0	0.000433839	0	0	0.001035197	0	0	0.000393856	0	0.002436054	0.000765697	0	0	0	0.000619963	0	0	0	0	0.000387447	0	0	0	0.000826446	0	0	0	0	0	0	0	0	0
k__Bacteria;p__Planctomycetes;c__Planctomycetia;o__Gemmatales;f__Gemmataceae;g__Gemmata	0.002763703	0	0	0	0	0	0	0.001564945	0.002820874	0.002685765	0	0	0	0	0	0	0.001135074	0	0	0	0.000345066	0	0	0.000787712	0	0.004263094	0.000765697	0	0.002726919	0	0	0.001305483	0	0.00036846	0	0	0	0	0	0.000413223	0.000387447	0	0.000433276	0	0	0	0	0	0
k__Bacteria;p__Planctomycetes;c__Planctomycetia;o__Gemmatales;f__Gemmataceae;Other	0.000460617	0	0	0	0	0	0	0	0	0	0	0	0	0	0	0	0	0	0	0	0	0	0	0	0	0	0	0	0.004285158	0	0	0	0.000851064	0	0	0	0	0	0	0	0	0	0	0	0	0	0	0	0
k__Bacteria;p__Planctomycetes;c__Planctomycetia;o__Gemmatales;f__Isosphaeraceae;g__	0.001842469	0	0	0	0.001848429	0	0.000482393	0.000782473	0.004231312	0	0	0	0.004278075	0	0.01057184	0	0.001135074	0.000433839	0	0.000944287	0.002415459	0	0	0	0	0.00365408	0.003828484	0	0.001168679	0	0.001859888	0	0.015744681	0.00036846	0	0.003874467	0	0	0	0.001239669	0.000774893	0	0.001733102	0	0	0	0.001739887	0.001527184	0
k__Bacteria;p__Planctomycetes;c__Planctomycetia;o__Gemmatales;f__Isosphaeraceae;Other	0	0	0	0	0	0	0	0	0	0	0	0	0	0	0	0	0	0	0	0	0	0	0.000224417	0	0	0.000609013	0	0	0	0	0	0	0.001276596	0	0	0	0	0	0	0	0	0	0	0	0	0	0	0	0
k__Bacteria;p__Planctomycetes;c__Planctomycetia;o__Gemmatales;Other;Other	0	0	0	0	0	0	0	0	0	0	0	0	0	0	0	0	0	0	0	0	0	0	0	0	0	0	0	0	0	0	0	0	0	0	0	0	0	0	0	0	0	0	0	0	0	0	0	0	0
k__Bacteria;p__Planctomycetes;c__Planctomycetia;o__Pirellulales;f__Pirellulaceae;g__	0.002303086	0	0	0	0	0	0	0	0.019746121	0	0.000418585	0	0	0.000451773	0.006246997	0	0	0.000433839	0	0	0.001725328	0.000496032	0	0.000393856	0	0.020097442	0.000382848	0	0.00038956	0	0.008679479	0	0	0.00073692	0	0.00116234	0	0	0	0.000413223	0	0	0	0	0	0.000510204	0.000434972	0.001832621	0
k__Bacteria;p__Planctomycetes;c__Planctomycetia;o__Pirellulales;f__Pirellulaceae;g__A17	0.000460617	0	0	0	0	0	0	0	0.008462623	0	0	0	0	0	0	0	0	0	0	0	0	0	0	0	0	0.014616322	0	0	0	0	0	0	0	0	0	0	0	0	0	0	0	0	0	0.000401606	0	0	0	0	0
k__Bacteria;p__Planctomycetes;c__Planctomycetia;o__Pirellulales;f__Pirellulaceae;g__Pirellula	0	0	0	0	0	0	0	0	0.001410437	0	0	0	0	0	0	0	0	0	0	0	0	0	0	0	0	0.003045067	0	0	0	0	0.000619963	0	0	0.00036846	0	0	0	0	0	0.000413223	0	0	0	0	0	0	0	0.000305437	0.000794281
k__Bacteria;p__Planctomycetes;c__Planctomycetia;o__Pirellulales;f__Pirellulaceae;Other	0.000460617	0	0	0	0	0	0	0	0.005641749	0	0	0	0	0	0	0	0	0	0	0	0	0	0.00067325	0	0	0.004872107	0	0	0	0	0.001239926	0	0	0	0	0	0	0	0	0	0	0	0	0	0	0	0	0	0
k__Bacteria;p__Planctomycetes;c__Planctomycetia;o__Pirellulales;Other;Other	0	0	0	0	0	0	0	0	0.001410437	0	0	0	0	0	0	0	0	0	0	0	0	0	0	0	0	0	0	0	0	0	0	0	0	0	0	0	0	0	0	0	0	0	0	0	0	0	0	0	0
k__Bacteria;p__Planctomycetes;c__Planctomycetia;o__Planctomycetales;f__Planctomycetaceae;g__Planctomyces	0.005988024	0	0	0	0.001109057	0.004436103	0	0.000391236	0.008462623	0	0	0	0	0	0.003844306	0	0	0	0	0	0.000690131	0	0	0	0	0.00365408	0	0	0	0	0.005579665	0	0	0.00036846	0	0.000387447	0	0	0	0	0	0	0	0	0.00045045	0	0	0	0
k__Bacteria;p__Planctomycetes;c__Planctomycetia;Other;Other;Other	0.000460617	0	0	0	0	0	0	0	0.001410437	0	0	0	0	0	0	0	0	0	0	0	0	0	0	0	0	0	0	0	0	0	0	0	0	0	0	0	0	0	0	0	0	0	0	0	0	0	0	0	0
k__Bacteria;p__Planctomycetes;c__vadinHA49;o__p04_C01;f__;g__	0	0	0	0	0	0	0	0	0	0	0	0	0	0	0	0	0	0	0	0	0	0	0	0	0	0.000609013	0	0	0	0	0	0	0	0	0	0	0	0	0	0	0	0	0	0	0	0	0	0	0
k__Bacteria;p__Planctomycetes;Other;Other;Other;Other	0.000460617	0	0	0	0	0	0	0	0	0	0	0	0	0	0	0	0	0	0	0	0	0	0	0	0	0	0	0	0	0	0	0	0	0	0	0	0	0	0	0	0	0	0	0	0	0	0	0	0
k__Bacteria;p__Proteobacteria;c__Alphaproteobacteria;o__;f__;g__	0	0	0	0	0	0	0	0	0	0	0	0	0	0	0	0	0	0	0	0	0	0	0.000224417	0	0	0.001218027	0	0	0	0	0	0	0	0	0	0	0	0	0	0	0	0	0	0	0	0	0	0	0
k__Bacteria;p__Proteobacteria;c__Alphaproteobacteria;o__BD7-3;f__;g__	0	0	0	0	0	0	0	0	0	0	0.000418585	0.00066778	0	0	0	0	0	0	0	0	0	0	0	0.000393856	0	0	0	0	0.002726919	0	0	0	0	0	0	0	0	0	0	0	0	0	0	0	0.00045045	0	0	0	0.000794281
k__Bacteria;p__Proteobacteria;c__Alphaproteobacteria;o__Caulobacterales;f__Caulobacteraceae;g__	0	0	0.002305033	0	0.00702403	0.001706193	0.00723589	0.00312989	0	0.002984184	0.032649644	0.070784641	0.002673797	0.000903546	0.006246997	0.008836524	0	0.002169197	0	0.001416431	0.002415459	0.009920635	0.001570916	0.003938558	0.000798722	0.009744214	0.001531394	0.001970443	0	0	0.000619963	0.001305483	0.001702128	0.004789978	0.000789578	0.003874467	0.001607717	0	0	0.002066116	0.001937234	0.001083815	0.000433276	0	0.002702703	0.006632653	0.000434972	0.007635919	0.006354249
k__Bacteria;p__Proteobacteria;c__Alphaproteobacteria;o__Caulobacterales;f__Caulobacteraceae;g__Arthrospira	0	0.000431779	0	0	0	0	0	0	0	0	0	0.00033389	0	0	0	0	0	0	0	0	0	0	0	0	0	0	0	0	0	0	0	0	0	0	0	0	0	0	0	0	0	0	0	0	0	0	0	0	0
k__Bacteria;p__Proteobacteria;c__Alphaproteobacteria;o__Caulobacterales;f__Caulobacteraceae;g__Asticcacaulis	0	0	0	0	0	0	0	0	0	0	0	0	0	0	0	0	0	0	0	0	0	0	0	0	0	0	0	0	0	0	0	0	0	0	0	0	0	0	0	0	0	0	0	0	0	0	0	0	0
k__Bacteria;p__Proteobacteria;c__Alphaproteobacteria;o__Caulobacterales;f__Caulobacteraceae;g__Brevundimonas	0.000460617	0.001727116	0.033422973	0	0.000369686	0.001023716	0	0.001564945	0	0	0.000418585	0.002337229	0	0.00067766	0.004324844	0.00245459	0	0.000867679	0	0.000472144	0	0.000496032	0	0.005120126	0.001597444	0	0	0.001477833	0.001168679	0	0	0	0	0.00036846	0.000394789	0.00116234	0.001071811	0.001465738	0.00041876	0	0.000387447	0.001445087	0	0.012449799	0.00045045	0	0.000434972	0.00091631	0.004765687
k__Bacteria;p__Proteobacteria;c__Alphaproteobacteria;o__Caulobacterales;f__Caulobacteraceae;g__Caulobacter	0	0.000863558	0	0	0.001109057	0	0	0.001564945	0	0	0	0.002671119	0	0	0.000961076	0.001472754	0	0	0	0	0.000690131	0	0.000448833	0	0	0	0	0	0.00038956	0	0	0	0	0	0	0	0.000803859	0.000366435	0.00041876	0	0	0	0	0	0	0	0	0	0.033359809
k__Bacteria;p__Proteobacteria;c__Alphaproteobacteria;o__Caulobacterales;f__Caulobacteraceae;g__Mycoplana	0	0	0	0	0	0.000682477	0	0	0	0	0	0	0	0	0.000480538	0	0	0	0	0	0	0	0.000224417	0	0	0	0	0	0	0	0	0	0	0	0	0	0	0	0	0	0	0	0	0	0	0	0	0.00091631	0
k__Bacteria;p__Proteobacteria;c__Alphaproteobacteria;o__Caulobacterales;f__Caulobacteraceae;g__Phenylobacterium	0.001381852	0	0	0	0.001109057	0	0	0	0.001410437	0	0	0.00066778	0.001069519	0	0.007688611	0.000981836	0	0.000433839	0	0	0	0.000496032	0.000224417	0.000393856	0	0.001218027	0.000765697	0	0.001947799	0	0	0	0.001276596	0	0	0	0.000535906	0	0	0.002892562	0	0.000722543	0.002166378	0	0	0	0.000434972	0.003359805	0
k__Bacteria;p__Proteobacteria;c__Alphaproteobacteria;o__Caulobacterales;f__Caulobacteraceae;Other	0.001381852	0.000431779	0.000384172	0	0.000369686	0	0	0	0	0	0.00083717	0.008681135	0.000534759	0.000225887	0.003844306	0.000981836	0	0	0	0	0	0.000992063	0.000224417	0.001575423	0.000399361	0.000609013	0.001148545	0.001970443	0.00077912	0	0.000619963	0.003916449	0	0.00073692	0	0	0	0	0	0	0.000387447	0	0.000866551	0.000401606	0	0	0	0	0.000794281
k__Bacteria;p__Proteobacteria;c__Alphaproteobacteria;o__Caulobacterales;Other;Other	0	0	0	0	0	0	0	0	0	0	0	0	0	0.000225887	0	0	0	0	0	0	0	0	0	0.000393856	0	0.000609013	0	0	0	0	0	0	0	0	0	0	0	0	0	0	0.000387447	0	0	0	0	0	0.000434972	0.000305437	0
k__Bacteria;p__Proteobacteria;c__Alphaproteobacteria;o__Ellin329;f__;g__	0	0	0	0	0	0	0	0	0.009873061	0	0	0	0	0	0	0	0	0	0	0	0	0	0	0	0	0.018879415	0	0	0	0	0.001239926	0	0	0	0	0.000387447	0	0	0	0.000413223	0	0	0	0	0	0	0	0	0
k__Bacteria;p__Proteobacteria;c__Alphaproteobacteria;o__RF32;f__;g__	0	0	0	0	0	0	0	0.001173709	0	0	0	0	0	0	0	0	0	0	0	0	0	0	0	0.000393856	0	0	0	0	0	0	0	0	0	0	0	0.00116234	0	0	0	0	0	0	0	0	0	0	0	0	0
k__Bacteria;p__Proteobacteria;c__Alphaproteobacteria;o__Rhizobiales;f__;g__	0	0	0	0	0.001478743	0	0.000964785	0	0.001410437	0.000596837	0.001255756	0	0.002139037	0.003162412	0	0	0.001135074	0.000867679	0	0.000944287	0.000690131	0.001488095	0	0.000393856	0	0.00182704	0.000382848	0	0	0.00129199	0	0	0	0.00036846	0.000789578	0	0	0	0	0	0	0	0	0	0	0	0.00260983	0	0.000794281
k__Bacteria;p__Proteobacteria;c__Alphaproteobacteria;o__Rhizobiales;f__Aurantimonadaceae;g__	0	0	0	0	0	0	0	0	0	0	0.003348681	0.00066778	0.001069519	0.000451773	0	0	0	0.000433839	0	0.000944287	0.000345066	0	0	0	0	0	0.000382848	0.000492611	0	0.00129199	0.000619963	0	0.001276596	0	0	0	0	0	0	0.000826446	0.000387447	0	0	0	0	0	0.000869943	0.000305437	0
k__Bacteria;p__Proteobacteria;c__Alphaproteobacteria;o__Rhizobiales;f__Bartonellaceae;g__	0	0	0	0	0	0	0	0	0	0	0	0	0.000534759	0.001129433	0	0	0	0	0	0	0	0	0	0.001181568	0	0	0	0.000492611	0	0.00129199	0	0	0	0	0	0.004261914	0	0	0	0	0.00116234	0	0	0	0	0	0.029143106	0	0
k__Bacteria;p__Proteobacteria;c__Alphaproteobacteria;o__Rhizobiales;f__Bartonellaceae;Other	0	0	0	0	0	0	0	0	0	0	0	0	0	0	0	0	0	0	0	0	0	0	0	0	0	0	0	0	0	0	0	0	0	0	0	0	0	0	0	0	0	0	0	0	0	0	0.000869943	0	0
k__Bacteria;p__Proteobacteria;c__Alphaproteobacteria;o__Rhizobiales;f__Beijerinckiaceae;g__	0	0	0	0	0	0	0	0.000782473	0	0	0.000418585	0.001001669	0.001069519	0	0.000961076	0	0.002270148	0	0	0	0	0.001488095	0	0.000393856	0	0.001218027	0	0	0	0	0	0	0	0.00073692	0.000394789	0	0.000535906	0	0	0.000413223	0.000774893	0	0	0	0	0	0	0	0.000794281
k__Bacteria;p__Proteobacteria;c__Alphaproteobacteria;o__Rhizobiales;f__Beijerinckiaceae;Other	0	0	0	0	0	0	0.000964785	0	0	0	0	0	0	0	0	0	0	0	0	0	0	0	0.002692998	0	0	0	0	0	0	0	0	0	0	0	0	0	0.000267953	0	0	0	0	0	0	0	0	0	0	0	0
k__Bacteria;p__Proteobacteria;c__Alphaproteobacteria;o__Rhizobiales;f__Bradyrhizobiaceae;g__	0	0	0	0	0	0	0	0	0.001410437	0	0	0	0	0	0	0	0	0	0	0	0	0	0	0.000393856	0	0.00182704	0	0	0	0	0	0	0	0	0	0	0	0	0	0	0	0	0	0	0	0	0	0	0
k__Bacteria;p__Proteobacteria;c__Alphaproteobacteria;o__Rhizobiales;f__Bradyrhizobiaceae;g__Afipia	0	0	0	0	0	0	0	0	0	0	0	0	0	0	0	0	0	0	0	0	0	0	0	0	0	0	0	0	0	0	0	0	0	0	0	0	0	0	0	0	0	0	0	0	0	0	0	0	0
k__Bacteria;p__Proteobacteria;c__Alphaproteobacteria;o__Rhizobiales;f__Bradyrhizobiaceae;g__Balneimonas	0	0	0	0	0.000369686	0	0.002411963	0	0	0	0.000418585	0	0	0	0	0	0	0.000433839	0	0	0.001035197	0	0.000224417	0.000393856	0	0	0	0	0	0	0	0	0	0	0	0.000774893	0	0	0	0	0	0	0	0	0	0	0	0	0.000794281
k__Bacteria;p__Proteobacteria;c__Alphaproteobacteria;o__Rhizobiales;f__Bradyrhizobiaceae;g__Bosea	0	0	0	0	0	0	0	0	0	0	0	0	0	0	0	0	0	0	0	0	0	0	0	0	0	0	0	0	0	0	0	0	0	0	0	0.000387447	0	0	0	0	0	0	0	0	0	0	0	0	0
k__Bacteria;p__Proteobacteria;c__Alphaproteobacteria;o__Rhizobiales;f__Bradyrhizobiaceae;g__Bradyrhizobium	0.001381852	0.0082038	0	0.056255764	0.000739372	0.000341239	0	0.003912363	0.008462623	0.000596837	0.00083717	0	0.000534759	0.002484753	0	0.001472754	0	0.000433839	0	0.000472144	0.002070393	0	0.004937163	0.001181568	0	0.008526188	0.001148545	0.000985222	0	0.000861326	0.008679479	0	0.024680851	0.00073692	0	0.001549787	0.000267953	0	0	0.000413223	0	0.001083815	0.06932409	0.000401606	0.001351351	0.003571429	0	0.016188149	0
k__Bacteria;p__Proteobacteria;c__Alphaproteobacteria;o__Rhizobiales;f__Bradyrhizobiaceae;Other	0	0	0	0.001229634	0	0	0	0.000782473	0.005641749	0	0.00083717	0	0.001069519	0.00067766	0.000480538	0	0	0	0	0	0.000690131	0	0.000448833	0.000393856	0	0	0	0	0	0	0.000619963	0	0	0	0	0	0	0	0.00041876	0	0	0	0.000866551	0	0	0	0	0	0
k__Bacteria;p__Proteobacteria;c__Alphaproteobacteria;o__Rhizobiales;f__Brucellaceae;g__Ochrobactrum	0	0	0	0	0	0	0	0.001956182	0	0	0	0	0	0	0	0	0	0	0	0	0	0	0	0	0	0	0	0	0	0	0	0	0	0	0	0	0	0	0	0	0	0	0	0	0	0	0.000434972	0	0
k__Bacteria;p__Proteobacteria;c__Alphaproteobacteria;o__Rhizobiales;f__Brucellaceae;g__Pseudochrobactrum	0	0	0	0	0	0	0	0	0	0	0	0	0	0	0	0	0	0	0	0	0	0	0	0	0	0	0	0	0	0	0	0	0	0	0	0	0	0	0	0	0	0	0	0	0	0	0	0	0
k__Bacteria;p__Proteobacteria;c__Alphaproteobacteria;o__Rhizobiales;f__Brucellaceae;Other	0	0	0	0	0.000369686	0	0	0.001956182	0	0	0	0	0	0	0	0	0	0	0	0	0	0	0	0	0	0	0	0	0	0	0	0	0	0	0	0	0	0	0	0	0	0.000361272	0	0	0.00045045	0	0.000434972	0	0
k__Bacteria;p__Proteobacteria;c__Alphaproteobacteria;o__Rhizobiales;f__Hyphomicrobiaceae;g__	0.000460617	0.000431779	0	0	0	0	0	0	0.001410437	0	0	0	0	0	0	0	0	0	0	0	0.000345066	0	0	0	0	0.000609013	0	0.000492611	0	0	0.000619963	0	0	0	0	0	0	0	0	0	0	0	0	0	0	0	0	0	0
k__Bacteria;p__Proteobacteria;c__Alphaproteobacteria;o__Rhizobiales;f__Hyphomicrobiaceae;g__Devosia	0	0	0	0	0.001478743	0	0	0	0.007052186	0.002984184	0.000418585	0	0.001069519	0.000225887	0.000480538	0	0	0.001301518	0	0.000472144	0.001035197	0	0.000448833	0	0	0.003045067	0.001148545	0	0	0.001722653	0.000619963	0	0	0	0	0.000387447	0.000535906	0	0	0.000413223	0.000774893	0	0	0	0.001801802	0	0	0.000610874	0
k__Bacteria;p__Proteobacteria;c__Alphaproteobacteria;o__Rhizobiales;f__Hyphomicrobiaceae;g__Hyphomicrobium	0.000460617	0.000431779	0	0	0.000369686	0.001023716	0.000482393	0	0.004231312	0	0.000418585	0	0	0	0	0	0	0	0	0	0.000345066	0	0.000224417	0.000393856	0	0.009135201	0	0	0	0.000430663	0	0	0	0	0	0.000387447	0	0	0	0	0.000387447	0	0.000433276	0	0	0	0	0.002138057	0
k__Bacteria;p__Proteobacteria;c__Alphaproteobacteria;o__Rhizobiales;f__Hyphomicrobiaceae;g__Pedomicrobium	0	0	0	0.000307409	0.000369686	0	0	0	0.001410437	0	0	0	0	0	0	0	0	0.000433839	0	0	0	0	0	0	0.000399361	0.001218027	0	0	0	0.000430663	0.001239926	0	0	0	0	0	0	0	0	0	0	0	0	0	0	0	0	0	0
k__Bacteria;p__Proteobacteria;c__Alphaproteobacteria;o__Rhizobiales;f__Hyphomicrobiaceae;g__Rhodoplanes	0	0	0	0.000307409	0.003327172	0.003412387	0.000964785	0.000782473	0.022566996	0	0	0.00033389	0.001069519	0.00067766	0	0.00245459	0	0.000867679	0	0	0.000690131	0.000496032	0	0.002363135	0	0.057247259	0.003445636	0	0	0.00129199	0.008059516	0	0.00212766	0.00036846	0	0.001549787	0	0	0	0.001652893	0.001937234	0	0.001733102	0	0.002702703	0	0	0.001832621	0.000794281
k__Bacteria;p__Proteobacteria;c__Alphaproteobacteria;o__Rhizobiales;f__Hyphomicrobiaceae;Other	0.000460617	0.005181347	0	0.000307409	0	0	0	0	0.002820874	0	0	0	0	0	0	0	0	0	0	0.000472144	0.001035197	0	0	0	0	0.00182704	0	0.000492611	0	0	0.002479851	0	0	0	0	0.000387447	0	0	0	0	0.000387447	0	0	0	0.00045045	0	0	0	0
k__Bacteria;p__Proteobacteria;c__Alphaproteobacteria;o__Rhizobiales;f__Methylobacteriaceae;g__	0	0	0	0	0.003696858	0	0.000964785	0.001956182	0.001410437	0.00179051	0.002511511	0.006010017	0.003743316	0.001129433	0.022585296	0.001472754	0.011350738	0.001301518	0	0.000472144	0.001035197	0.001488095	0.007405745	0.000393856	0	0.003045067	0.003062787	0.002463054	0.393844955	0.001722653	0	0.035248042	0	0	0	0	0	0	0	0.025206612	0.000387447	0.001083815	0.000866551	0.000401606	0.000900901	0	0.006524576	0.000610874	0.001588562
k__Bacteria;p__Proteobacteria;c__Alphaproteobacteria;o__Rhizobiales;f__Methylobacteriaceae;g__Methylobacterium	0	0.000863558	0	0.001229634	0.042883549	0.049991469	0.010130246	0.008215962	0	0.05341689	0.005023022	0.003672788	0.01657754	0.015812062	0.011052379	0.001963672	0.014755959	0.005639913	0.004366812	0.003305005	0.020013803	0.007936508	0.03927289	0.000393856	0.004392971	0.004872107	0.022970904	0.001970443	0.056096611	0.003445306	0	0.05613577	0.013617021	0.015475313	0.00315831	0.00116234	0.005359057	0	0.00041876	0.019421488	0.011623402	0.003251445	0.010398614	0.000401606	0.004504505	0.00255102	0.007829491	0.029016494	0.001588562
k__Bacteria;p__Proteobacteria;c__Alphaproteobacteria;o__Rhizobiales;f__Methylobacteriaceae;Other	0	0	0	0	0	0	0	0	0	0	0	0.00066778	0	0	0	0	0	0	0	0	0	0	0	0	0	0.000609013	0	0	0.012465914	0	0	0.001305483	0	0	0	0	0	0	0	0.000413223	0	0	0	0	0	0	0	0	0
k__Bacteria;p__Proteobacteria;c__Alphaproteobacteria;o__Rhizobiales;f__Methylocystaceae;g__	0	0.000431779	0	0	0	0	0	0	0	0	0.000418585	0	0	0.000225887	0	0	0	0	0	0	0.000345066	0	0	0	0	0.00182704	0	0	0	0	0	0	0	0	0	0.00116234	0	0	0	0	0	0	0	0	0	0	0	0	0
k__Bacteria;p__Proteobacteria;c__Alphaproteobacteria;o__Rhizobiales;f__Methylocystaceae;g__Methylopila	0	0	0	0	0	0	0	0	0	0	0	0	0	0	0	0	0	0	0	0.000472144	0	0	0	0	0	0	0	0.000492611	0.00077912	0	0	0.002610966	0	0	0	0	0	0	0	0	0	0	0	0	0	0	0	0	0
k__Bacteria;p__Proteobacteria;c__Alphaproteobacteria;o__Rhizobiales;f__Methylocystaceae;g__Methylosinus	0	0	0	0	0	0	0	0	0	0	0	0	0	0	0	0	0	0	0	0	0	0	0	0	0	0	0	0	0	0	0	0.002610966	0	0	0	0	0	0	0	0	0	0	0	0	0	0.000510204	0	0	0
k__Bacteria;p__Proteobacteria;c__Alphaproteobacteria;o__Rhizobiales;f__Methylocystaceae;g__Pleomorphomonas	0	0	0	0	0	0	0	0	0	0	0	0	0	0.000225887	0	0.000981836	0	0.000433839	0	0	0	0.000496032	0	0	0	0	0	0	0	0	0	0	0	0	0	0	0.000803859	0	0	0.000413223	0	0	0	0	0	0	0	0	0
k__Bacteria;p__Proteobacteria;c__Alphaproteobacteria;o__Rhizobiales;f__Methylocystaceae;Other	0	0	0	0	0	0	0	0	0	0	0	0	0	0	0	0	0	0	0	0	0.000345066	0	0	0	0	0.000609013	0.000382848	0	0	0.000430663	0	0.002610966	0	0.00036846	0	0	0	0	0	0	0	0	0	0	0	0	0.000434972	0	0
k__Bacteria;p__Proteobacteria;c__Alphaproteobacteria;o__Rhizobiales;f__Phyllobacteriaceae;g__Aminobacter	0	0	0	0	0	0	0	0	0	0	0	0	0	0	0.000480538	0	0	0	0	0	0	0	0	0.000787712	0	0.001218027	0	0	0	0	0	0	0	0	0	0.000387447	0	0	0	0	0	0	0	0	0	0	0	0	0
k__Bacteria;p__Proteobacteria;c__Alphaproteobacteria;o__Rhizobiales;f__Phyllobacteriaceae;Other	0	0.000863558	0	0	0	0	0	0	0	0	0	0	0	0	0	0	0	0	0	0	0	0	0	0	0	0.001218027	0	0.000492611	0	0	0	0	0	0	0	0	0	0	0	0	0	0	0.000433276	0	0	0	0	0	0
k__Bacteria;p__Proteobacteria;c__Alphaproteobacteria;o__Rhizobiales;f__Rhizobiaceae;g__	0	0.000863558	0	0	0.000369686	0	0	0	0	0	0.00083717	0	0.000534759	0	0	0	0.001135074	0	0	0	0	0	0.000224417	0	0	0	0	0	0	0	0	0.007832898	0	0	0	0.000774893	0.000267953	0	0	0	0	0	0	0	0	0	0	0	0
k__Bacteria;p__Proteobacteria;c__Alphaproteobacteria;o__Rhizobiales;f__Rhizobiaceae;g__Agrobacterium	0	0	0.004994237	0.000307409	0.001109057	0.003753626	0	0.01486698	0	0.003581021	0.033486815	0.001669449	0.002139037	0.000451773	0	0.001472754	0.002270148	0.003036876	0	0	0.001380262	0.000992063	0.000448833	0.000393856	0.003194888	0	0.000382848	0	0	0	0.001239926	0	0.001276596	0	0.000394789	0.001549787	0.001607717	0	0	0.001652893	0.00116234	0	0	0.000401606	0.000900901	0	0.008264463	0.00091631	0.002382844
k__Bacteria;p__Proteobacteria;c__Alphaproteobacteria;o__Rhizobiales;f__Rhizobiaceae;g__Kaistia	0	0	0	0	0	0	0	0	0.001410437	0	0.00083717	0	0.000534759	0	0	0	0	0	0	0	0	0	0	0.000393856	0	0	0	0	0	0	0	0	0	0	0	0	0	0	0	0	0	0	0	0	0	0	0	0	0
k__Bacteria;p__Proteobacteria;c__Alphaproteobacteria;o__Rhizobiales;f__Rhizobiaceae;g__Rhizobium	0	0	0	0	0	0	0.001929571	0.001956182	0.001410437	0	0.003348681	0	0.001069519	0.000451773	0	0.000490918	0	0	0	0	0.001380262	0.000992063	0	0	0	0.001218027	0.000765697	0	0.00038956	0	0	0.001305483	0	0	0	0	0	0	0	0	0	0.000361272	0.000433276	0	0.00045045	0	0	0	0
k__Bacteria;p__Proteobacteria;c__Alphaproteobacteria;o__Rhizobiales;f__Rhizobiaceae;Other	0.001381852	0.003454231	0	0	0.000369686	0	0.000482393	0.005086072	0.001410437	0	0.003767267	0.010684474	0	0.002484753	0.003363767	0.006872852	0.001135074	0.000867679	0	0.001888574	0.001035197	0.000496032	0.00067325	0.000787712	0.000399361	0	0.001531394	0	0.004285158	0.000430663	0.000619963	0.001305483	0.001276596	0.00073692	0	0.008523828	0.000535906	0	0	0.004958678	0.00116234	0	0.000433276	0	0.00045045	0	0.001304915	0	0.001588562
k__Bacteria;p__Proteobacteria;c__Alphaproteobacteria;o__Rhizobiales;f__Rhodobiaceae;g__	0	0	0	0	0	0	0	0	0.001410437	0	0	0	0	0	0	0	0	0	0	0	0	0	0	0	0	0.000609013	0	0	0	0	0.000619963	0	0	0	0	0	0	0	0	0	0	0	0	0	0	0	0	0	0
k__Bacteria;p__Proteobacteria;c__Alphaproteobacteria;o__Rhizobiales;f__Rhodobiaceae;g__Afifella	0	0	0	0	0	0	0	0	0	0	0	0	0	0	0	0	0	0	0	0.000472144	0	0	0	0	0	0.001218027	0	0	0	0.000430663	0	0	0	0	0	0	0	0	0	0.000413223	0	0	0	0	0.00045045	0	0	0	0
k__Bacteria;p__Proteobacteria;c__Alphaproteobacteria;o__Rhizobiales;f__Xanthobacteraceae;g__	0	0	0	0	0	0	0.001447178	0	0	0	0	0	0	0	0	0.000981836	0	0	0	0	0	0	0	0	0	0	0.000765697	0	0	0.000430663	0	0	0	0	0	0	0	0	0	0	0	0	0	0	0	0	0	0.000305437	0
k__Bacteria;p__Proteobacteria;c__Alphaproteobacteria;o__Rhizobiales;f__Xanthobacteraceae;g__Labrys	0	0	0	0	0	0	0	0	0	0	0	0	0	0	0	0	0	0	0	0	0.000690131	0	0	0	0	0.000609013	0	0	0	0	0	0	0	0	0	0.00116234	0	0	0	0	0	0	0	0	0	0	0.000869943	0.000610874	0
k__Bacteria;p__Proteobacteria;c__Alphaproteobacteria;o__Rhizobiales;f__Xanthobacteraceae;g__Xanthobacter	0	0	0	0	0	0	0	0	0	0	0	0	0	0	0	0	0	0	0	0	0	0	0	0	0	0	0	0	0	0	0	0	0	0	0	0	0	0	0	0	0	0	0	0	0	0	0	0	0
k__Bacteria;p__Proteobacteria;c__Alphaproteobacteria;o__Rhizobiales;f__Xanthobacteraceae;Other	0	0	0	0	0	0	0	0	0	0	0.003348681	0.00033389	0	0	0	0	0	0	0	0	0	0	0.000224417	0	0	0	0	0.000492611	0.00077912	0	0	0	0	0	0	0	0	0	0	0.001239669	0	0	0	0	0	0	0	0	0.003971406
k__Bacteria;p__Proteobacteria;c__Alphaproteobacteria;o__Rhizobiales;Other;Other	0.002303086	0.005181347	0	0.000307409	0.004066543	0.012113974	0	0.003521127	0.021156559	0.001492092	0.005441607	0.007345576	0.009625668	0.000451773	0.004324844	0.006872852	0	0.004772234	0.002183406	0.005665722	0.004485852	0.000992063	0.002917415	0.002363135	0.001996805	0.014007308	0.003062787	0.000985222	0.004674718	0.002583979	0.003719777	0.002610966	0.000851064	0.001473839	0.000789578	0.003487021	0.000803859	0	0	0.005371901	0.000774893	0.001445087	0.002166378	0.000401606	0.001351351	0.002040816	0.009134406	0.014050092	0.008737093
k__Bacteria;p__Proteobacteria;c__Alphaproteobacteria;o__Rhodobacterales;f__Hyphomonadaceae;g__	0.002303086	0	0	0	0	0	0.001447178	0	0.009873061	0	0	0	0	0	0	0	0	0	0	0	0	0	0	0	0	0.00365408	0.000382848	0	0	0	0.002479851	0	0	0	0	0	0	0	0	0	0	0	0	0	0	0	0	0	0
k__Bacteria;p__Proteobacteria;c__Alphaproteobacteria;o__Rhodobacterales;f__Rhodobacteraceae;g__Amaricoccus	0	0	0	0	0.000369686	0	0	0.000391236	0	0	0	0	0	0	0	0.001472754	0	0	0	0	0.000345066	0.000496032	0	0	0.000798722	0	0	0	0	0	0	0	0	0	0	0	0	0	0	0.001239669	0.000774893	0.000361272	0.000866551	0.000401606	0	0	0	0	0.001588562
k__Bacteria;p__Proteobacteria;c__Alphaproteobacteria;o__Rhodobacterales;f__Rhodobacteraceae;g__Anaerospora	0	0	0	0	0	0	0	0	0	0	0	0	0	0	0	0	0	0	0	0	0	0	0	0	0	0	0	0	0	0	0	0	0	0	0	0	0	0	0	0	0	0.000361272	0	0	0	0.000510204	0	0	0
k__Bacteria;p__Proteobacteria;c__Alphaproteobacteria;o__Rhodobacterales;f__Rhodobacteraceae;g__Paracoccus	0.0133579	0	0	0.000307409	0.004066543	0.006312916	0.011577424	0.003521127	0.001410437	0.005371531	0.003348681	0.010350584	0.005347594	0.001581206	0.001441615	0.014236622	0.002270148	0.002169197	0	0	0.005521049	0.000496032	0.002468582	0.001969279	0.015974441	0	0.003062787	0.028571429	0	0.008182601	0	0.003916449	0.002978723	0.00036846	0.001184366	0.00116234	0	0.000366435	0.000837521	0.005371901	0.007361488	0.000722543	0.003032929	0.000803213	0	0.000510204	0.001304915	0.005803299	0.001588562
k__Bacteria;p__Proteobacteria;c__Alphaproteobacteria;o__Rhodobacterales;f__Rhodobacteraceae;g__Rhodobacter	0.005527407	0.012953368	0	0.000307409	0	0.000511858	0	0	0	0	0	0	0	0.000225887	0	0.000490918	0	0.000433839	0	0.000472144	0	0	0.00067325	0	0.001198083	0	0	0	0	0	0	0	0.00212766	0	0.000394789	0	0	0	0	0	0	0	0.000433276	0	0.00045045	0	0	0	0
k__Bacteria;p__Proteobacteria;c__Alphaproteobacteria;o__Rhodobacterales;f__Rhodobacteraceae;g__Rubellimicrobium	0	0	0	0	0	0	0	0.000391236	0	0.00179051	0.003348681	0	0.002139037	0.00067766	0.000480538	0	0.002270148	0.003904555	0	0.001888574	0.003450656	0	0.000448833	0.000787712	0	0	0	0.000492611	0	0.004306632	0	0	0.000851064	0	0.001579155	0.002712127	0.000535906	0	0	0.000413223	0.00116234	0.000361272	0.000433276	0	0	0.000510204	0.000869943	0.002138057	0.000794281
k__Bacteria;p__Proteobacteria;c__Alphaproteobacteria;o__Rhodobacterales;f__Rhodobacteraceae;Other	0.00829111	0.000431779	0	0.000307409	0.000369686	0.000170619	0	0.001564945	0.001410437	0	0.002092926	0.002671119	0.002673797	0	0.002402691	0.000490918	0	0.002169197	0	0	0.000345066	0.000496032	0.000448833	0.001181568	0.000798722	0	0.000382848	0.002955665	0	0.001722653	0	0	0	0	0.000394789	0	0	0	0	0.000413223	0.001549787	0	0.000866551	0.000401606	0	0.000510204	0.000869943	0.014355528	0.003177125
k__Bacteria;p__Proteobacteria;c__Alphaproteobacteria;o__Rhodobacterales;Other;Other	0.000460617	0	0	0	0	0	0	0	0	0	0	0	0	0	0	0	0	0	0	0	0	0	0	0	0	0	0	0	0	0	0	0	0	0	0	0	0	0	0	0	0	0	0	0	0	0	0	0	0
k__Bacteria;p__Proteobacteria;c__Alphaproteobacteria;o__Rhodospirillales;f__;g__	0	0	0	0	0.000369686	0	0.000482393	0.006651017	0.005641749	0	0	0.00033389	0	0.000451773	0	0.010309278	0	0	0	0	0.000690131	0	0.000224417	0.000393856	0	0.00365408	0	0.000492611	0	0.000861326	0.00433974	0	0	0	0	0	0	0	0	0.000413223	0.000774893	0	0.000433276	0	0	0	0	0.000305437	0.001588562
k__Bacteria;p__Proteobacteria;c__Alphaproteobacteria;o__Rhodospirillales;f__Acetobacteraceae;g__	0	0	0	0	0.017005545	0	0.002894356	0.000782473	0.008462623	0	0.006278778	0	0.002139037	0.000451773	0.000961076	0.003436426	0	0.003470716	0	0.001416431	0.00621118	0.00297619	0	0.002363135	0	0.009744214	0.004594181	0.001970443	0	0.002583979	0.003099814	0	0.000851064	0.002579219	0.000394789	0.00232468	0	0	0	0.000413223	0.001937234	0	0.000433276	0	0	0	0.003914746	0.003970678	0.004765687
k__Bacteria;p__Proteobacteria;c__Alphaproteobacteria;o__Rhodospirillales;f__Acetobacteraceae;g__Acetobacter	0	0	0	0	0	0	0	0	0	0.002387347	0	0	0	0	0	0	0	0	0	0	0	0	0	0	0	0	0	0	0	0	0	0	0	0	0	0	0	0	0	0	0	0	0	0	0	0	0	0	0.000794281
k__Bacteria;p__Proteobacteria;c__Alphaproteobacteria;o__Rhodospirillales;f__Acetobacteraceae;g__Acidisoma	0	0	0	0	0	0	0	0	0	0	0.000418585	0	0	0	0	0	0	0	0	0	0	0	0	0	0	0	0	0	0	0	0	0	0	0	0	0.00116234	0	0	0	0	0	0	0	0	0	0	0	0	0
k__Bacteria;p__Proteobacteria;c__Alphaproteobacteria;o__Rhodospirillales;f__Acetobacteraceae;g__Gluconobacter	0	0	0	0	0	0	0	0	0	0	0	0	0	0	0	0	0	0	0	0	0	0	0	0	0	0	0	0	0	0	0	0	0.000425532	0	0	0	0	0.007695126	0	0	0	0	0	0	0	0	0.00260983	0.000610874	0
k__Bacteria;p__Proteobacteria;c__Alphaproteobacteria;o__Rhodospirillales;f__Acetobacteraceae;g__Roseococcus	0	0	0	0	0	0	0	0	0	0	0	0	0	0	0	0.000490918	0	0	0	0	0.001035197	0	0	0	0	0	0	0	0	0	0	0	0.000425532	0	0	0	0	0	0	0	0	0	0	0	0	0	0	0	0
k__Bacteria;p__Proteobacteria;c__Alphaproteobacteria;o__Rhodospirillales;f__Acetobacteraceae;g__Roseomonas	0	0	0	0	0.005175601	0.002218052	0.001447178	0.002738654	0	0.001193674	0.017999163	0.002003339	0.004278075	0.000451773	0.002402691	0.005891016	0.004540295	0.001735358	0	0.005665722	0.00310559	0	0	0.000393856	0.001597444	0	0.000765697	0.003940887	0	0	0.001239926	0.001305483	0	0.00110538	0	0	0.00187567	0	0	0.226859504	0.000774893	0	0.000433276	0	0.000900901	0	0.000434972	0.001221747	0.004765687
k__Bacteria;p__Proteobacteria;c__Alphaproteobacteria;o__Rhodospirillales;f__Acetobacteraceae;Other	0	0	0	0	0.006654344	0	0.000964785	0.001564945	0.001410437	0	0.002930096	0.00033389	0.002673797	0.000451773	0	0.000490918	0	0.010412148	0.002183406	0.002360718	0.002760524	0.000992063	0	0.001181568	0	0.000609013	0.000382848	0	0	0.007321275	0	0	0.000425532	0.002210759	0.000394789	0.00116234	0	0.000732869	0	0	0.00232468	0	0	0	0.00045045	0.000510204	0.004784689	0	0.000794281
k__Bacteria;p__Proteobacteria;c__Alphaproteobacteria;o__Rhodospirillales;f__Rhodospirillaceae;g__	0.032243206	0	0	0	0.000369686	0.004436103	0	0	0.004231312	0.002685765	0.000418585	0	0	0	0.001441615	0	0	0.000433839	0	0	0.000345066	0	0.000448833	0	0	0.012789281	0	0	0	0	0.004959702	0	0	0	0	0.000774893	0	0	0	0.002892562	0	0	0	0.000401606	0.002702703	0	0	0.017104459	0.000794281
k__Bacteria;p__Proteobacteria;c__Alphaproteobacteria;o__Rhodospirillales;f__Rhodospirillaceae;g__Azospirillum	0	0	0	0	0	0	0	0	0	0	0.000418585	0	0	0	0	0	0	0	0	0	0	0	0	0	0	0	0	0	0	0	0	0	0	0	0	0	0	0.000732869	0	0.001239669	0	0	0.000433276	0	0	0	0	0	0
k__Bacteria;p__Proteobacteria;c__Alphaproteobacteria;o__Rhodospirillales;f__Rhodospirillaceae;g__Magnetospirillum	0	0	0	0	0	0	0	0	0	0	0	0.00033389	0	0	0	0	0	0	0	0	0	0	0	0	0	0	0	0.000492611	0	0	0	0	0	0	0	0	0	0	0	0.000826446	0	0	0	0	0	0	0	0	0.001588562
k__Bacteria;p__Proteobacteria;c__Alphaproteobacteria;o__Rhodospirillales;f__Rhodospirillaceae;g__Phaeospirillum	0.000460617	0	0	0	0	0	0	0	0	0	0	0	0	0	0	0	0	0	0	0	0	0	0	0	0	0	0	0	0	0	0	0	0	0	0	0	0	0	0	0	0	0	0	0	0	0	0	0	0
k__Bacteria;p__Proteobacteria;c__Alphaproteobacteria;o__Rhodospirillales;f__Rhodospirillaceae;g__Skermanella	0.00829111	0	0	0	0.001109057	0	0.000482393	0	0	0.000895255	0	0	0.000534759	0.000225887	0	0.000490918	0	0.000433839	0	0.000944287	0.000345066	0	0	0.000393856	0.000399361	0	0.000382848	0.000492611	0	0.001722653	0	0	0	0.00036846	0	0	0	0	0	0	0	0	0.000866551	0	0	0	0	0	0
k__Bacteria;p__Proteobacteria;c__Alphaproteobacteria;o__Rhodospirillales;f__Rhodospirillaceae;g__Telmatospirillum	0	0	0	0	0	0	0	0.000391236	0	0	0	0	0	0	0	0	0	0	0	0	0	0	0	0	0	0.001218027	0	0	0	0	0.000619963	0	0	0	0	0	0	0	0	0	0	0	0	0	0	0	0	0	0
k__Bacteria;p__Proteobacteria;c__Alphaproteobacteria;o__Rhodospirillales;f__Rhodospirillaceae;Other	0.000921234	0	0	0	0.000369686	0	0	0	0.001410437	0	0	0.00033389	0	0	0	0	0	0	0	0	0	0	0.002244165	0	0	0.001218027	0	0	0	0	0.003099814	0	0	0	0	0	0	0	0	0.000413223	0	0	0	0	0.000900901	0	0	0	0
k__Bacteria;p__Proteobacteria;c__Alphaproteobacteria;o__Rhodospirillales;Other;Other	0	0	0	0	0.000739372	0	0.000482393	0	0.007052186	0	0.00083717	0	0	0	0	0	0	0	0	0.000472144	0	0	0	0	0	0.00365408	0.001148545	0	0	0	0.001859888	0	0	0	0	0	0	0	0	0.000826446	0.000387447	0	0.000433276	0	0.00045045	0	0	0	0
k__Bacteria;p__Proteobacteria;c__Alphaproteobacteria;o__Rickettsiales;f__;g__	0	0	0	0	0	0	0.000482393	0	0	0.002088929	0.000418585	0	0	0	0	0.001963672	0	0	0	0	0	0	0.001122083	0	0	0.001218027	0	0	0	0	0	0	0	0.00073692	0	0	0	0	0	0	0	0	0	0	0	0	0	0	0
k__Bacteria;p__Proteobacteria;c__Alphaproteobacteria;o__Rickettsiales;f__mitochondria;g__	0	0	0	0.002766677	0.001109057	0.000170619	0.000964785	0.000391236	0	0	0.001674341	0.00033389	0.014438503	0.00135532	0.000961076	0.000981836	0	0.000867679	0	0	0.001380262	0	0	0	0.000399361	0	0.000765697	0	0.003116478	0	0	0.003916449	0.002553191	0.002947679	0	0.000387447	0.000803859	0	0	0.000413223	0.000387447	0	0.001299827	0.000803213	0.015765766	0	0.001739887	0.000610874	0.000794281
k__Bacteria;p__Proteobacteria;c__Alphaproteobacteria;o__Rickettsiales;f__Rickettsiaceae;g__	0	0	0	0	0	0	0	0	0	0	0	0	0	0	0	0	0	0	0	0	0	0	0	0	0	0	0	0	0	0	0	0	0	0	0	0	0	0	0	0	0	0	0	0	0	0	0	0	0
k__Bacteria;p__Proteobacteria;c__Alphaproteobacteria;o__Rickettsiales;f__Rickettsiaceae;g__Rickettsia	0	0	0	0	0	0	0	0	0	0	0.000418585	0	0	0	0	0	0	0	0	0.000472144	0	0	0	0	0	0	0	0	0	0	0	0	0	0	0	0	0	0	0	0.000826446	0	0	0	0	0	0	0	0	0
k__Bacteria;p__Proteobacteria;c__Alphaproteobacteria;o__Rickettsiales;Other;Other	0	0	0	0	0	0	0	0	0	0	0.000418585	0	0	0	0	0	0	0	0	0	0	0	0	0	0	0	0	0	0	0	0	0	0	0	0	0	0	0	0	0	0	0	0	0	0	0	0	0.000305437	0
k__Bacteria;p__Proteobacteria;c__Alphaproteobacteria;o__Sphingomonadales;f__;g__	0	0	0	0	0	0	0	0	0	0	0	0	0	0	0	0	0	0	0	0	0	0	0	0	0	0	0	0	0	0	0	0	0	0	0	0	0	0	0	0	0	0	0	0	0	0	0	0	0
k__Bacteria;p__Proteobacteria;c__Alphaproteobacteria;o__Sphingomonadales;f__Erythrobacteraceae;g__	0	0	0	0	0.001478743	0.000682477	0	0	0	0	0	0.00033389	0	0	0	0	0	0	0	0	0	0	0	0	0	0.000609013	0	0	0	0.00129199	0	0	0	0	0	0	0	0	0	0	0.000387447	0	0	0	0	0	0.000434972	0	0.002382844
k__Bacteria;p__Proteobacteria;c__Alphaproteobacteria;o__Sphingomonadales;f__Erythrobacteraceae;Other	0	0	0	0	0	0.002900529	0.001929571	0	0	0.002984184	0	0	0	0	0	0	0	0	0	0	0	0	0	0	0	0	0	0	0	0	0.000619963	0	0	0	0	0	0	0	0	0	0	0	0	0	0.00045045	0	0.000434972	0.000610874	0
k__Bacteria;p__Proteobacteria;c__Alphaproteobacteria;o__Sphingomonadales;f__Sphingomonadaceae;g__	0.001381852	0	0	0	0	0	0	0	0	0	0	0	0	0	0.001441615	0	0	0	0	0	0	0	0.001570916	0.000393856	0.000399361	0	0.001148545	0	0.008959875	0	0	0	0	0	0	0	0.000803859	0	0	0	0.000387447	0	0	0	0	0	0	0.000305437	0.003177125
k__Bacteria;p__Proteobacteria;c__Alphaproteobacteria;o__Sphingomonadales;f__Sphingomonadaceae;g__Blastomonas	0	0.000431779	0.000384172	0.005840762	0.000739372	0	0	0	0	0	0	0	0.000534759	0.001129433	0	0.000490918	0	0	0	0	0	0	0	0	0	0	0.000382848	0	0	0.000861326	0	0	0.00212766	0	0.000394789	0	0	0	0	0	0	0	0.005199307	0.000401606	0.001351351	0	0	0.000305437	0
k__Bacteria;p__Proteobacteria;c__Alphaproteobacteria;o__Sphingomonadales;f__Sphingomonadaceae;g__Kaistobacter	0	0	0	0.000307409	0.000369686	0	0.002411963	0.001173709	0	0	0.002930096	0	0.001604278	0.003388299	0	0	0.001135074	0.002603037	0	0.001416431	0.001035197	0	0	0	0	0.007917174	0.001531394	0.000985222	0.00038956	0.000861326	0.002479851	0	0.000425532	0.002579219	0.000394789	0	0	0	0.00041876	0	0.000387447	0	0.001299827	0	0	0.000510204	0.002174859	0.001527184	0.001588562
k__Bacteria;p__Proteobacteria;c__Alphaproteobacteria;o__Sphingomonadales;f__Sphingomonadaceae;g__Novosphingobium	0	0.002158895	0.000768344	0.000614817	0.001109057	0	0.000964785	0	0	0.001492092	0.078275429	0.00033389	0	0.001129433	0.000480538	0.000490918	0	0.000433839	0	0.000472144	0.000345066	0.000496032	0.003366248	0	0.000399361	0	0	0.000985222	0	0.000861326	0.002479851	0	0.00212766	0.00073692	0.000789578	0.000774893	0.001339764	0	0	0.001652893	0.003099574	0.000722543	0.003466205	0	0.002252252	0	0.001304915	0.003359805	0.003177125
k__Bacteria;p__Proteobacteria;c__Alphaproteobacteria;o__Sphingomonadales;f__Sphingomonadaceae;g__Sphingobium	0	0.001295337	0.002689205	0.000922226	0.000369686	0.001364955	0.000482393	0.000391236	0.004231312	0.002387347	0.023022185	0.00066778	0	0.00135532	0.000961076	0.001472754	0.003405221	0	0.006550218	0	0	0	0.000897666	0.000393856	0.000399361	0.000609013	0.000382848	0.001477833	0.007401636	0	0.000619963	0.002610966	0	0	0.000789578	0	0	0	0	0	0.001937234	0.000361272	0	0	0	0	0.000434972	0.004886988	0.011119936
k__Bacteria;p__Proteobacteria;c__Alphaproteobacteria;o__Sphingomonadales;f__Sphingomonadaceae;g__Sphingomonas	0	0	0.011525163	0.00215186	0.013678373	0.016891315	0.015436565	0.005086072	0.002820874	0.034616532	0.015906237	0.095826377	0.036898396	0.003840072	0.012493993	0.013745704	0.019296254	0.114967462	0.006550218	0.016997167	0.027950311	0.003472222	0.119389587	0.003938558	0.004792332	0.006699147	0.232771822	0.422660099	0.041682898	0.014211886	0.013019219	0.050913838	0.013191489	0.019159912	0.003553099	0.008523828	0.002143623	0.000732869	0.014237856	0.010743802	0.319643549	0.020953757	0.005632582	0.004016064	0.02027027	0.007142857	0.017398869	0.022602321	0.007148531
k__Bacteria;p__Proteobacteria;c__Alphaproteobacteria;o__Sphingomonadales;f__Sphingomonadaceae;g__Sphingopyxis	0.015200368	0	0	0.003381494	0	0	0	0.000391236	0	0	0	0.00033389	0	0	0.000961076	0.001472754	0	0	0	0	0	0	0.001570916	0	0	0	0	0	0	0	0	0	0.003829787	0	0	0	0	0.000366435	0	0.006198347	0	0	0.004766031	0	0	0.001020408	0	0.003970678	0
k__Bacteria;p__Proteobacteria;c__Alphaproteobacteria;o__Sphingomonadales;f__Sphingomonadaceae;Other	0.001842469	0.000431779	0.000768344	0.000614817	0.002957486	0.006824774	0.004823927	0.001173709	0.001410437	0.004476276	0.007953118	0.006343907	0.007486631	0.002258866	0.004324844	0.002945508	0.004540295	0.006507592	0.002183406	0.00802644	0.005866115	0.002480159	0.00067325	0.000787712	0	0.004263094	0.004211332	0.000985222	0.003506038	0.003875969	0.001859888	0.007832898	0	0.00110538	0.000789578	0.00116234	0.002411576	0	0	0.001239669	0.006586594	0	0.002599653	0	0.00045045	0.001530612	0.005654632	0.007025046	0.003177125
k__Bacteria;p__Proteobacteria;c__Alphaproteobacteria;o__Sphingomonadales;Other;Other	0.000460617	0.000431779	0	0	0.000369686	0	0	0	0	0	0.001674341	0	0	0.000225887	0	0	0.001135074	0	0	0	0	0	0.001122083	0	0	0.001218027	0	0	0.001168679	0.000861326	0	0	0.001702128	0	0	0	0	0	0	0	0	0	0.000433276	0	0	0	0.000434972	0.00091631	0
k__Bacteria;p__Proteobacteria;c__Alphaproteobacteria;Other;Other;Other	0.005527407	0.001295337	0.001536688	0.000614817	0.000739372	0	0	0	0.01551481	0	0.005023022	0.006010017	0.003208556	0	0.006727535	0.001472754	0	0.000433839	0	0.000944287	0.001035197	0	0.000448833	0.000787712	0.000399361	0.002436054	0.000765697	0.000985222	0.006622517	0.001722653	0.001859888	0	0.000425532	0	0	0	0.000267953	0	0	0.002479339	0.00116234	0.000361272	0.000433276	0	0.000900901	0.00255102	0.002174859	0.002138057	0.003971406
k__Bacteria;p__Proteobacteria;c__Betaproteobacteria;o__;f__;g__	0	0	0	0	0	0	0	0.000391236	0.004231312	0	0	0	0	0	0	0	0	0	0	0	0	0	0	0	0	0.004263094	0	0	0	0	0	0	0	0	0	0.000774893	0.000535906	0	0	0	0	0	0	0	0	0	0	0.000305437	0
k__Bacteria;p__Proteobacteria;c__Betaproteobacteria;o__A21b;f__EB1003;g__	0	0	0	0	0	0	0	0	0	0	0	0	0	0	0	0	0	0	0	0	0	0	0	0	0	0.000609013	0	0	0	0	0	0	0	0	0	0	0	0	0	0	0	0	0	0	0	0	0	0	0
k__Bacteria;p__Proteobacteria;c__Betaproteobacteria;o__Burkholderiales;f__Alcaligenaceae;g__	0	0	0	0	0	0	0.000964785	0	0	0	0	0	0	0	0	0	0	0	0	0	0	0	0.000224417	0	0	0	0	0	0	0	0	0	0	0	0	0	0.000535906	0	0	0	0.000387447	0	0	0	0.00045045	0	0	0.000305437	0
k__Bacteria;p__Proteobacteria;c__Betaproteobacteria;o__Burkholderiales;f__Alcaligenaceae;g__Achromobacter	0	0	0	0	0.000369686	0.003071148	0	0	0	0	0	0.00066778	0	0	0	0.000981836	0	0	0	0	0	0	0	0	0.000399361	0.001218027	0	0	0	0	0	0	0	0.00073692	0	0	0.000535906	0	0	0.000413223	0	0	0	0	0	0	0.000434972	0	0
k__Bacteria;p__Proteobacteria;c__Betaproteobacteria;o__Burkholderiales;f__Alcaligenaceae;g__Oligella	0	0	0	0	0.001848429	0	0	0	0	0.000895255	0	0	0	0	0.017299375	0	0	0.003904555	0	0	0.000690131	0.013888889	0	0	0.009984026	0	0	0	0	0	0	0	0	0.00110538	0	0	0	0	0	0	0	0	0	0	0	0.000510204	0	0	0
k__Bacteria;p__Proteobacteria;c__Betaproteobacteria;o__Burkholderiales;f__Alcaligenaceae;g__Pigmentiphaga	0	0	0	0	0	0	0	0	0	0	0	0	0.000534759	0	0	0	0	0.000433839	0	0	0	0	0	0	0	0	0	0	0	0	0	0	0	0	0	0	0	0	0	0	0	0	0	0	0	0	0	0	0
k__Bacteria;p__Proteobacteria;c__Betaproteobacteria;o__Burkholderiales;f__Alcaligenaceae;g__Sutterella	0	0	0	0	0.000369686	0	0	0	0	0	0	0	0	0	0	0	0	0.000867679	0	0	0.000345066	0	0	0	0	0	0	0.001477833	0	0	0	0	0	0	0	0	0	0	0.001256281	0	0	0	0	0	0	0	0	0	0
k__Bacteria;p__Proteobacteria;c__Betaproteobacteria;o__Burkholderiales;f__Alcaligenaceae;Other	0	0	0	0	0	0	0	0	0	0	0	0	0	0	0	0	0	0	0	0	0	0	0	0	0	0.000609013	0	0	0	0	0.000619963	0	0	0	0	0.00116234	0	0	0	0	0	0	0.000433276	0	0	0.000510204	0	0	0.000794281
k__Bacteria;p__Proteobacteria;c__Betaproteobacteria;o__Burkholderiales;f__Burkholderiaceae;g__	0	0	0	0	0	0	0	0	0	0	0	0	0	0	0	0	0	0.000433839	0	0	0.001725328	0	0	0	0	0	0	0	0	0	0	0.001305483	0	0	0	0	0	0	0	0	0	0	0.000866551	0	0	0	0	0.000305437	0
k__Bacteria;p__Proteobacteria;c__Betaproteobacteria;o__Burkholderiales;f__Burkholderiaceae;g__Burkholderia	0	0	0	0	0.000369686	0	0.000482393	0.000391236	0.007052186	0	0	0.00033389	0	0	0	0	0	0.000433839	0.002183406	0.000944287	0.000690131	0.000496032	0	0	0	0.006699147	0.000765697	0.000492611	0	0.000430663	0.002479851	0	0.000425532	0.00036846	0	0.00116234	0	0	0	0	0.00116234	0	0	0	0	0	0.000434972	0	0.000794281
k__Bacteria;p__Proteobacteria;c__Betaproteobacteria;o__Burkholderiales;f__Burkholderiaceae;g__Candidatus Glomeribacter	0	0	0	0	0	0	0	0	0	0	0	0	0	0	0	0	0	0	0	0	0	0	0	0	0	0	0	0	0	0	0	0	0	0	0	0	0	0	0	0	0	0	0	0	0	0	0	0.000610874	0
k__Bacteria;p__Proteobacteria;c__Betaproteobacteria;o__Burkholderiales;f__Burkholderiaceae;g__Lautropia	0	0	0	0	0	0	0.000482393	0	0	0	0	0	0.00802139	0.000451773	0	0	0	0.000867679	0	0	0.001725328	0	0.001346499	0	0.001198083	0	0	0	0	0.000430663	0	0	0	0.00073692	0	0	0.000267953	0	0	0.000826446	0	0	0	0	0	0.000510204	0.000434972	0.000305437	0
k__Bacteria;p__Proteobacteria;c__Betaproteobacteria;o__Burkholderiales;f__Burkholderiaceae;g__Salinispora	0	0	0	0	0	0	0	0	0	0	0	0	0	0.000225887	0	0	0	0	0	0	0	0	0	0	0	0.001218027	0	0	0	0	0	0	0	0	0	0	0.000803859	0.000366435	0	0	0	0	0	0	0	0.000510204	0	0	0
k__Bacteria;p__Proteobacteria;c__Betaproteobacteria;o__Burkholderiales;f__Burkholderiaceae;Other	0	0	0	0	0	0	0	0	0.001410437	0	0	0	0	0	0	0	0	0	0	0	0.000690131	0	0.000224417	0	0	0.000609013	0	0	0	0.000430663	0.000619963	0	0	0	0	0.009298721	0	0	0	0	0	0	0	0	0	0	0.000434972	0.001527184	0
k__Bacteria;p__Proteobacteria;c__Betaproteobacteria;o__Burkholderiales;f__Comamonadaceae;g__	0	0	0	0	0	0	0	0	0.001410437	0	0	0	0	0	0	0	0	0	0	0	0	0	0	0	0	0.000609013	0	0	0	0	0	0	0	0	0	0	0	0	0	0	0	0	0	0	0	0	0	0	0
k__Bacteria;p__Proteobacteria;c__Betaproteobacteria;o__Burkholderiales;f__Comamonadaceae;g__Aquabacterium	0	0.000863558	0	0	0	0	0	0	0.001410437	0	0	0	0	0	0	0	0	0	0	0	0.000345066	0	0.000448833	0	0	0.001218027	0	0	0	0	0	0	0	0	0	0	0	0	0	0	0	0	0	0	0	0	0	0	0
k__Bacteria;p__Proteobacteria;c__Betaproteobacteria;o__Burkholderiales;f__Comamonadaceae;g__Comamonas	0	0.000431779	0.009604303	0	0.001848429	0.000682477	0.001447178	0	0	0.000298418	0	0.00033389	0	0	0	0.001963672	0	0	0	0	0.001035197	0.001488095	0.002468582	0	0	0	0	0	0	0.002153316	0.001239926	0.002610966	0	0	0.000394789	0	0.000535906	0.001099304	0	0.001239669	0.000387447	0.001083815	0.000433276	0	0	0	0.000434972	0	0
k__Bacteria;p__Proteobacteria;c__Betaproteobacteria;o__Burkholderiales;f__Comamonadaceae;g__Delftia	0	0	0	0	0	0	0	0	0	0	0	0	0	0	0	0	0	0	0	0	0	0	0	0	0	0	0	0	0	0	0	0	0.000425532	0	0	0	0	0	0	0	0	0	0	0	0	0	0	0	0
k__Bacteria;p__Proteobacteria;c__Betaproteobacteria;o__Burkholderiales;f__Comamonadaceae;g__Hydrogenophaga	0	0	0	0	0	0	0	0	0	0	0	0	0	0	0	0	0	0	0	0	0.000690131	0	0	0	0	0	0	0	0	0	0	0	0	0	0	0	0	0	0	0	0	0	0	0	0	0	0	0	0
k__Bacteria;p__Proteobacteria;c__Betaproteobacteria;o__Burkholderiales;f__Comamonadaceae;g__Lampropedia	0	0	0	0	0	0	0	0	0	0	0	0	0.000534759	0	0	0	0	0	0	0	0	0	0	0	0	0	0	0	0	0	0	0	0	0	0	0	0	0	0	0	0	0	0	0	0	0	0	0	0
k__Bacteria;p__Proteobacteria;c__Betaproteobacteria;o__Burkholderiales;f__Comamonadaceae;g__Limnohabitans	0	0	0	0.001229634	0	0	0	0	0	0	0	0	0	0	0	0	0	0	0	0	0.000690131	0	0	0	0	0	0	0	0	0	0	0	0.000851064	0	0	0	0	0	0	0	0	0	0.007365685	0	0	0	0	0	0.000794281
k__Bacteria;p__Proteobacteria;c__Betaproteobacteria;o__Burkholderiales;f__Comamonadaceae;g__Methylibium	0.003224321	0.010794473	0	0	0.000739372	0.000170619	0.002411963	0.000391236	0.005641749	0	0	0	0.000534759	0.00067766	0.000480538	0.000490918	0	0	0	0	0	0.000992063	0.000897666	0.001969279	0	0.00182704	0.000382848	0	0	0.000430663	0.001859888	0	0	0.00036846	0	0	0.000535906	0	0	0.002066116	0.000387447	0	0.000433276	0	0	0	0	0.001527184	0.000794281
k__Bacteria;p__Proteobacteria;c__Betaproteobacteria;o__Burkholderiales;f__Comamonadaceae;g__Rubrivivax	0.002763703	0	0	0	0	0.009213445	0	0	0	0	0	0	0	0	0	0	0	0	0	0	0	0	0	0	0	0	0.000382848	0	0	0	0	0	0.000425532	0	0	0	0	0	0	0	0	0	0.000433276	0	0	0	0	0	0
k__Bacteria;p__Proteobacteria;c__Betaproteobacteria;o__Burkholderiales;f__Comamonadaceae;g__Schlegelella	0	0	0	0	0	0	0.000482393	0	0	0.001193674	0	0	0	0	0	0	0	0	0	0	0.000345066	0	0.000897666	0	0	0	0	0	0	0	0.000619963	0	0	0.00036846	0	0	0.000535906	0	0	0.001239669	0	0.000361272	0	0	0	0	0	0.00091631	0
k__Bacteria;p__Proteobacteria;c__Betaproteobacteria;o__Burkholderiales;f__Comamonadaceae;g__Tepidimonas	0	0	0.007683442	0.000307409	0.002218115	0.013990787	0	0	0	0.005371531	0.000418585	0	0	0	0	0.001963672	0	0	0	0.000472144	0.000345066	0	0.000448833	0	0	0.000609013	0	0	0	0.000861326	0	0.001305483	0	0.00036846	0.001973944	0	0	0.000732869	0	0.000826446	0.000387447	0.001083815	0	0	0	0	0	0.000305437	0
k__Bacteria;p__Proteobacteria;c__Betaproteobacteria;o__Burkholderiales;f__Comamonadaceae;g__Variovorax	0	0	0	0	0	0	0	0	0.001410437	0	0	0	0	0	0	0	0	0	0	0	0	0	0	0	0	0	0	0	0.00038956	0	0	0	0	0	0	0	0	0	0	0	0	0	0	0	0	0	0	0	0
k__Bacteria;p__Proteobacteria;c__Betaproteobacteria;o__Burkholderiales;f__Comamonadaceae;Other	0.023952096	0.055699482	0.067614291	0.103289271	0.009242144	0.000682477	0.004341534	0.007042254	0.057827927	0.000298418	0.002930096	0.011352254	0.003208556	0.002032979	0.002883229	0.002945508	0.006810443	0.005639913	0.002183406	0.001416431	0.006556246	0.004960317	0.003141831	0.003150847	0.001198083	0.004263094	0.001531394	0.004926108	0.043241138	0.004737295	0.012399256	0.011749347	0.105957447	0.002947679	0.003947888	0.005424254	0.000803859	0.000732869	0.002931323	0.002892562	0.00116234	0.005419075	0.150779896	0.000401606	0.000900901	0.002040816	0.005219661	0.009163103	0.009531374
k__Bacteria;p__Proteobacteria;c__Betaproteobacteria;o__Burkholderiales;f__Oxalobacteraceae;g__	0	0.000431779	0	0	0.000739372	0	0	0	0	0	0.002511511	0	0	0	0	0.000981836	0	0	0	0.000944287	0.000345066	0	0	0	0	0.000609013	0.001531394	0	0	0.000861326	0	0	0	0.002947679	0	0	0	0	0	0	0.000774893	0	0	0	0	0	0.000434972	0	0
k__Bacteria;p__Proteobacteria;c__Betaproteobacteria;o__Burkholderiales;f__Oxalobacteraceae;g__Cupriavidus	0	0	0	0	0.000369686	0	0	0	0	0	0	0	0.000534759	0.000903546	0	0	0	0	0	0.002360718	0	0	0.003141831	0	0	0	0.000382848	0.000492611	0	0	0.000619963	0	0	0	0	0	0	0	0	0.007438017	0	0.000361272	0	0.000401606	0.00045045	0	0	0	0.000794281
k__Bacteria;p__Proteobacteria;c__Betaproteobacteria;o__Burkholderiales;f__Oxalobacteraceae;g__Herminiimonas	0	0	0	0	0	0	0	0	0	0.001193674	0.000418585	0	0	0	0	0	0	0.000867679	0	0	0.001380262	0	0	0	0	0	0	0.000492611	0	0	0	0	0.000425532	0	0	0.000387447	0	0	0	0	0	0	0	0	0	0	0	0	0
k__Bacteria;p__Proteobacteria;c__Betaproteobacteria;o__Burkholderiales;f__Oxalobacteraceae;g__Janthinobacterium	0	0.094127807	0.03649635	0.000307409	0.001848429	0.000341239	0.004823927	0.005868545	0.002820874	0.004177857	0.015487652	0.003338898	0.011764706	0.004065959	0.000961076	0.020127639	0.003405221	0.011713666	0	0.004721435	0.005175983	0.002480159	0.000448833	0.001969279	0.000399361	0	0.005359877	0.000985222	0	0.004306632	0.004959702	0.003916449	0.002978723	0.006263817	0.000789578	0.00232468	0.000535906	0.001465738	0.002512563	0.002066116	0.003874467	0.022398844	0.001299827	0	0.000900901	0.003571429	0.00260983	0.005497862	0.002382844
k__Bacteria;p__Proteobacteria;c__Betaproteobacteria;o__Burkholderiales;f__Oxalobacteraceae;g__Polynucleobacter	0	0	0	0	0	0	0	0	0	0	0	0	0	0	0	0	0	0	0	0	0	0	0.003366248	0	0	0.00182704	0.000382848	0	0	0	0	0	0	0	0	0	0	0	0	0	0	0	0	0	0	0	0	0	0
k__Bacteria;p__Proteobacteria;c__Betaproteobacteria;o__Burkholderiales;f__Oxalobacteraceae;g__Ralstonia	0	0	0	0	0.000369686	0.001364955	0	0.000391236	0	0	0.000418585	0	0.000534759	0.000451773	0	0	0	0.000433839	0	0	0.001035197	0.000992063	0.001122083	0	0	0	0	0.000492611	0	0	0.001239926	0	0	0	0	0	0	0	0	0	0.000387447	0	0.000866551	0	0	0	0.000434972	0	0
k__Bacteria;p__Proteobacteria;c__Betaproteobacteria;o__Burkholderiales;f__Oxalobacteraceae;Other	0.000460617	0.007772021	0.002305033	0	0	0	0.000964785	0.001173709	0.001410437	0	0.00083717	0	0	0.000451773	0	0.000490918	0	0.000433839	0	0.000472144	0	0.000992063	0	0	0	0	0	0	0.002726919	0	0	0.001305483	0	0.00036846	0	0	0	0	0	0	0.000774893	0.000361272	0	0	0	0	0	0.000305437	0.000794281
k__Bacteria;p__Proteobacteria;c__Betaproteobacteria;o__Burkholderiales;Other;Other	0.001381852	0.015112263	0.009988475	0.000614817	0	0	0	0	0	0	0.000418585	0.00066778	0.002139037	0	0	0	0.001135074	0.001735358	0	0	0	0	0.000224417	0	0.000399361	0	0	0	0.00077912	0	0	0.001305483	0	0.00110538	0	0	0	0	0.000837521	0.000413223	0.000387447	0	0.000866551	0	0	0.000510204	0	0.000305437	0.000794281
k__Bacteria;p__Proteobacteria;c__Betaproteobacteria;o__Ellin6067;f__;g__	0	0	0	0	0	0	0	0	0.007052186	0	0	0	0.000534759	0	0	0	0	0	0	0	0	0	0	0.000393856	0	0.001218027	0.000382848	0.000492611	0	0	0.00433974	0	0	0	0	0.001549787	0	0	0	0.000413223	0	0	0.000433276	0	0	0.000510204	0	0.000305437	0
k__Bacteria;p__Proteobacteria;c__Betaproteobacteria;o__Gallionellales;f__;g__	0	0	0	0	0	0	0	0	0	0	0	0	0	0	0	0	0	0	0	0	0	0	0	0	0	0	0	0	0	0	0	0.002610966	0	0	0	0	0	0	0	0	0	0	0	0	0	0	0	0	0
k__Bacteria;p__Proteobacteria;c__Betaproteobacteria;o__Gallionellales;f__Gallionellaceae;g__Gallionella	0	0	0	0	0	0.000170619	0	0	0	0	0	0	0	0	0	0	0	0	0	0	0	0	0.00067325	0	0	0.001218027	0	0	0	0	0	0	0	0	0	0	0	0	0	0	0	0	0	0	0	0	0	0	0
k__Bacteria;p__Proteobacteria;c__Betaproteobacteria;o__IS-44;f__;g__	0	0	0	0	0	0	0	0	0.004231312	0	0	0	0	0	0	0	0	0	0	0	0	0	0	0	0	0.000609013	0	0	0	0	0.001859888	0	0	0	0	0	0	0	0	0	0	0	0	0	0	0	0.000434972	0	0
k__Bacteria;p__Proteobacteria;c__Betaproteobacteria;o__Methylophilales;f__Methylophilaceae;g__	0	0	0	0	0	0	0	0	0	0	0	0	0	0	0	0	0	0	0	0	0	0	0	0	0	0.000609013	0	0	0	0	0	0	0	0	0	0	0	0	0	0	0	0	0	0	0	0	0	0	0
k__Bacteria;p__Proteobacteria;c__Betaproteobacteria;o__Methylophilales;f__Methylophilaceae;g__Methylotenera	0.000460617	0	0	0	0	0	0	0	0.001410437	0	0	0	0	0	0	0	0	0	0	0	0.000690131	0	0.000224417	0	0	0.000609013	0.000382848	0	0	0	0	0	0	0	0	0	0	0	0.00041876	0	0	0.000361272	0	0	0	0	0	0	0
k__Bacteria;p__Proteobacteria;c__Betaproteobacteria;o__Methylophilales;f__Methylophilaceae;Other	0	0	0	0	0	0	0	0	0	0	0	0	0	0	0	0	0	0	0	0	0	0	0.000224417	0	0	0	0	0	0	0	0	0	0	0	0	0	0	0	0	0	0	0	0	0	0	0	0	0	0
k__Bacteria;p__Proteobacteria;c__Betaproteobacteria;o__Methylophilales;Other;Other	0	0	0	0	0	0	0	0	0	0	0	0	0	0	0	0	0	0	0	0	0	0	0.000224417	0	0	0	0	0	0	0	0	0	0	0	0	0	0	0	0	0	0	0	0	0	0	0	0	0	0
k__Bacteria;p__Proteobacteria;c__Betaproteobacteria;o__MKC10;f__;g__	0	0	0	0	0	0	0	0	0	0	0	0	0	0	0	0	0	0	0	0	0	0	0	0	0	0	0.000382848	0	0	0	0	0	0	0	0	0	0	0	0	0	0	0	0	0	0	0	0	0	0
k__Bacteria;p__Proteobacteria;c__Betaproteobacteria;o__MND1;f__;g__	0	0	0	0	0	0	0	0	0.002820874	0	0	0	0	0	0	0	0	0	0	0	0	0	0	0	0	0.010962241	0	0	0	0	0.002479851	0	0	0.00036846	0	0	0	0	0	0	0	0	0	0	0	0	0	0.000305437	0
k__Bacteria;p__Proteobacteria;c__Betaproteobacteria;o__Neisseriales;f__Neisseriaceae;g__	0	0	0	0	0.0025878	0.01569698	0.001447178	0.002347418	0	0.002685765	0.000418585	0.00066778	0.001604278	0.004743619	0.001922153	0	0.001135074	0	0	0	0.000690131	0	0.001122083	0	0	0	0.000765697	0	0	0.002153316	0.000619963	0.002610966	0.001276596	0.00073692	0.000789578	0	0.044748124	0	0	0.043801653	0.00232468	0.001083815	0.002166378	0	0.001801802	0	0.001304915	0.002138057	0
k__Bacteria;p__Proteobacteria;c__Betaproteobacteria;o__Neisseriales;f__Neisseriaceae;g__Conchiformibius	0	0	0	0	0	0	0	0	0	0	0	0	0	0	0	0	0	0	0	0	0.000690131	0	0	0	0	0	0	0	0	0	0	0	0	0	0	0	0	0	0.00041876	0	0	0	0	0	0.00045045	0	0	0	0
k__Bacteria;p__Proteobacteria;c__Betaproteobacteria;o__Neisseriales;f__Neisseriaceae;g__Kingella	0	0	0	0	0	0	0	0	0	0.002088929	0	0	0	0	0	0	0	0	0	0	0	0.000992063	0	0	0	0	0	0	0	0	0	0	0	0	0	0	0	0	0.001256281	0	0	0	0	0	0	0	0	0	0
k__Bacteria;p__Proteobacteria;c__Betaproteobacteria;o__Neisseriales;f__Neisseriaceae;g__Neisseria	0	0	0	0	0.005914972	0.001535574	0.003859141	0.000782473	0	0.008057296	0.000418585	0.00033389	0.002139037	0.004969505	0.000961076	0	0.001135074	0.000433839	0	0	0.004140787	0	0.004039497	0.003544703	0.000798722	0	0.000765697	0.001477833	0	0	0.001239926	0.005221932	0.005106383	0	0.001579155	0.001549787	0.001607717	0.000366435	0.000837521	0.001239669	0.003099574	0.001083815	0	0	0	0	0	0.001221747	0.000794281
k__Bacteria;p__Proteobacteria;c__Betaproteobacteria;o__Neisseriales;f__Neisseriaceae;g__Vogesella	0	0	0	0	0	0	0	0	0	0	0	0	0	0	0	0	0	0	0	0	0	0	0	0	0	0	0	0	0	0	0	0	0	0	0	0	0	0	0	0	0	0	0	0	0	0	0	0	0
k__Bacteria;p__Proteobacteria;c__Betaproteobacteria;o__Neisseriales;f__Neisseriaceae;Other	0	0	0	0	0.000369686	0	0	0	0	0	0	0.00033389	0.001069519	0.000451773	0	0	0	0	0	0	0	0	0	0.001181568	0	0	0	0	0	0	0	0	0	0	0.000394789	0	0.000267953	0	0.00041876	0	0.00116234	0	0	0	0.00045045	0	0	0.000305437	0
k__Bacteria;p__Proteobacteria;c__Betaproteobacteria;o__Nitrosomonadales;f__Nitrosomonadaceae;g__	0.000921234	0.000863558	0	0	0	0	0	0	0	0	0	0	0	0	0	0	0	0	0	0	0	0	0	0	0	0	0	0	0	0	0	0	0	0	0	0	0	0	0	0	0	0	0.000433276	0	0.00045045	0	0	0.007941356	0
k__Bacteria;p__Proteobacteria;c__Betaproteobacteria;o__Rhodocyclales;f__Rhodocyclaceae;g__Azospira	0	0	0	0	0	0	0.001929571	0.009780908	0	0	0.001255756	0.00033389	0	0	0	0.0544919	0	0	0	0	0	0.000496032	0.000448833	0	0.000399361	0.000609013	0	0.000985222	0	0.000430663	0	0	0.000851064	0	0	0	0	0.003664346	0	0	0	0	0	0	0	0	0	0	0.003177125
k__Bacteria;p__Proteobacteria;c__Betaproteobacteria;o__Rhodocyclales;f__Rhodocyclaceae;g__Dok59	0	0	0	0	0	0	0	0	0	0	0	0	0	0	0	0	0	0	0	0	0	0	0	0	0	0	0	0	0	0	0	0	0	0	0	0	0	0	0	0	0	0	0	0	0	0	0	0.001527184	0
k__Bacteria;p__Proteobacteria;c__Betaproteobacteria;o__Rhodocyclales;f__Rhodocyclaceae;g__Hydrogenophilus	0	0	0	0	0.002218115	0	0	0	0	0	0	0	0	0	0.000480538	0.001472754	0	0	0	0	0	0	0.000448833	0	0	0	0	0	0	0	0	0	0	0	0	0	0.000535906	0	0	0	0	0	0	0	0	0	0	0	0
k__Bacteria;p__Proteobacteria;c__Betaproteobacteria;o__Rhodocyclales;f__Rhodocyclaceae;g__Methyloversatilis	0.368493782	0	0	0	0.0025878	0	0	0	0	0	0	0	0	0.000225887	0	0	0	0	0	0	0	0	0.000224417	0	0.000399361	0	0.001148545	0	0	0	0	0	0.001276596	0	0	0	0	0	0	0.000413223	0	0	0.000433276	0	0	0	0.000434972	0.000305437	0
k__Bacteria;p__Proteobacteria;c__Betaproteobacteria;o__Rhodocyclales;f__Rhodocyclaceae;g__Thauera	0	0	0	0	0	0	0	0	0	0	0	0	0	0	0	0	0	0	0	0	0	0	0	0	0	0	0	0	0	0	0	0	0	0	0	0	0	0	0	0	0	0	0	0	0	0	0	0	0
k__Bacteria;p__Proteobacteria;c__Betaproteobacteria;o__Rhodocyclales;f__Rhodocyclaceae;g__Uliginosibacterium	0	0	0	0	0	0	0	0	0.001410437	0	0	0	0	0	0	0	0	0	0	0	0	0	0	0	0	0	0	0	0	0	0	0	0	0	0	0	0	0	0	0	0	0	0	0	0	0	0	0	0
k__Bacteria;p__Proteobacteria;c__Betaproteobacteria;o__Rhodocyclales;f__Rhodocyclaceae;g__Zoogloea	0	0	0	0	0	0	0	0	0	0	0	0	0	0	0	0	0	0.000867679	0	0	0	0	0	0	0	0	0	0	0	0	0	0	0	0	0	0	0	0	0	0	0	0	0.000433276	0	0	0	0	0	0
k__Bacteria;p__Proteobacteria;c__Betaproteobacteria;o__Rhodocyclales;f__Rhodocyclaceae;Other	0.001842469	0	0	0.011988933	0.007393715	0.000511858	0	0.001173709	0	0.001193674	0	0	0	0	0	0.001963672	0	0	0	0	0	0	0.001570916	0	0	0.000609013	0	0	0	0.000430663	0	0	0.006382979	0	0	0	0	0	0	0.000826446	0	0.000361272	0.05372617	0	0.00045045	0	0.000434972	0	0
k__Bacteria;p__Proteobacteria;c__Betaproteobacteria;o__SC-I-84;f__;g__	0	0	0	0	0	0	0	0	0.002820874	0	0	0	0	0	0	0	0.001135074	0	0	0	0.000345066	0	0	0.000393856	0	0.020706456	0.001148545	0	0	0	0	0	0	0	0	0.000774893	0	0	0	0	0	0	0	0	0.00045045	0	0	0	0.000794281
k__Bacteria;p__Proteobacteria;c__Betaproteobacteria;o__Tremblayales;f__Tremblayaceae;g__	0	0	0	0	0	0	0	0	0	0	0	0	0	0	0	0	0	0	0	0	0	0	0	0	0	0	0.000382848	0	0	0	0	0	0	0	0	0	0	0	0	0	0	0	0	0	0	0	0	0	0
k__Bacteria;p__Proteobacteria;c__Betaproteobacteria;Other;Other;Other	0.027637034	0.009499136	0.004994237	0.008607439	0.000369686	0	0	0.001173709	0.036671368	0	0.002511511	0.00033389	0.001069519	0	0	0.000490918	0	0.003036876	0	0.001888574	0.001035197	0.000496032	0.003815081	0.000787712	0.001198083	0.00182704	0.000382848	0	0	0.00129199	0.001859888	0.001305483	0.001702128	0.00073692	0	0.00232468	0	0	0.000837521	0.000413223	0.00116234	0.001083815	0.007365685	0.000401606	0.000900901	0	0.000434972	0.009773977	0
k__Bacteria;p__Proteobacteria;c__Deltaproteobacteria;o__[Entotheonellales];f__;g__	0	0	0	0	0	0	0	0	0.001410437	0	0	0	0	0	0	0	0	0	0	0	0	0	0	0	0	0	0	0	0	0	0	0	0	0	0	0	0	0	0	0	0	0	0	0	0	0	0	0	0
k__Bacteria;p__Proteobacteria;c__Deltaproteobacteria;o__[Entotheonellales];f__[Entotheonellaceae];g__	0	0	0	0	0	0	0	0	0	0	0	0	0	0	0	0	0	0	0	0	0	0	0	0	0	0	0	0	0	0	0	0	0	0	0	0	0	0	0	0	0	0.000361272	0	0	0	0	0	0.000305437	0
k__Bacteria;p__Proteobacteria;c__Deltaproteobacteria;o__Bdellovibrionales;f__Bacteriovoracaceae;g__	0	0	0	0	0.000369686	0	0	0	0.001410437	0	0	0	0	0	0	0	0	0	0	0	0	0	0	0	0	0	0	0	0.00077912	0	0	0	0	0	0	0	0.000535906	0	0	0.000826446	0	0	0	0	0	0	0.000434972	0.000305437	0.000794281
k__Bacteria;p__Proteobacteria;c__Deltaproteobacteria;o__Bdellovibrionales;f__Bdellovibrionaceae;g__Bdellovibrio	0.001381852	0.004749568	0	0	0	0	0	0	0.001410437	0	0.002092926	0.00033389	0	0.000451773	0.001441615	0	0.001135074	0	0	0	0.000345066	0	0	0.000393856	0	0	0	0	0.002337359	0	0	0	0	0.00073692	0	0	0	0	0	0.000826446	0.000387447	0	0	0	0	0	0	0.004581552	0
k__Bacteria;p__Proteobacteria;c__Deltaproteobacteria;o__Desulfovibrionales;f__Desulfomicrobiaceae;g__Desulfomicrobium	0	0	0	0	0	0	0	0	0	0	0	0	0	0	0	0	0	0	0	0	0	0	0	0	0	0	0	0	0	0	0	0	0	0	0	0	0	0	0.00041876	0	0	0	0	0	0	0	0	0	0
k__Bacteria;p__Proteobacteria;c__Deltaproteobacteria;o__Desulfovibrionales;f__Desulfovibrionaceae;g__	0	0	0	0	0	0	0	0	0	0	0	0	0	0	0	0	0	0	0	0	0	0	0	0	0	0	0	0	0	0	0	0	0	0	0	0.000387447	0	0	0	0	0	0	0	0	0	0	0	0	0
k__Bacteria;p__Proteobacteria;c__Deltaproteobacteria;o__Desulfovibrionales;f__Desulfovibrionaceae;g__Bilophila	0	0	0	0	0	0	0	0	0	0	0	0	0	0	0	0	0	0	0	0	0	0	0	0	0	0	0	0	0	0	0	0	0	0	0	0	0	0	0	0	0	0	0	0	0	0.000510204	0	0	0
k__Bacteria;p__Proteobacteria;c__Deltaproteobacteria;o__Desulfovibrionales;f__Desulfovibrionaceae;g__Desulfovibrio	0	0	0	0	0	0	0	0.000782473	0	0	0	0	0	0	0	0.000490918	0	0	0	0	0	0	0	0	0	0	0	0	0	0	0	0	0	0	0	0.000774893	0	0	0	0	0	0	0	0	0	0	0	0	0
k__Bacteria;p__Proteobacteria;c__Deltaproteobacteria;o__Desulfovibrionales;f__Desulfovibrionaceae;Other	0	0	0	0	0	0	0	0	0	0	0	0	0	0	0	0	0	0	0	0	0	0	0	0	0	0	0	0	0	0	0	0	0	0	0	0	0	0	0	0	0	0	0	0	0	0	0	0	0
k__Bacteria;p__Proteobacteria;c__Deltaproteobacteria;o__Desulfovibrionales;Other;Other	0	0	0	0	0	0	0	0	0	0	0	0	0	0	0	0	0	0	0	0	0	0	0	0	0	0	0	0	0	0	0	0	0	0	0	0	0	0	0	0.000413223	0	0	0	0	0	0	0	0	0
k__Bacteria;p__Proteobacteria;c__Deltaproteobacteria;o__FAC87;f__;g__	0.000460617	0	0	0	0.000369686	0	0	0	0	0	0	0	0	0	0.000480538	0	0	0	0	0	0	0	0	0	0	0.001218027	0	0	0	0	0.000619963	0	0	0	0	0	0	0	0	0	0	0	0	0	0	0	0	0	0
k__Bacteria;p__Proteobacteria;c__Deltaproteobacteria;o__GMD14H09;f__;g__	0	0	0	0	0	0	0	0	0	0	0	0	0	0	0	0	0	0	0	0	0	0	0	0	0	0	0	0	0	0	0	0	0.000851064	0	0	0	0	0	0	0	0	0	0	0	0	0	0	0	0
k__Bacteria;p__Proteobacteria;c__Deltaproteobacteria;o__MIZ46;f__;g__	0.000460617	0	0	0	0.000369686	0	0	0	0	0	0	0	0	0	0	0	0	0	0	0	0	0	0	0	0	0.000609013	0.000382848	0	0	0	0.001239926	0	0	0.00036846	0	0.00116234	0.000535906	0	0	0	0	0	0	0	0	0.000510204	0.000434972	0	0
k__Bacteria;p__Proteobacteria;c__Deltaproteobacteria;o__Myxococcales;f__;g__	0	0.002590674	0	0	0.002218115	0	0	0.000391236	0.004231312	0	0.000418585	0	0.001069519	0	0.001441615	0	0	0.000433839	0.002183406	0.000472144	0.002070393	0	0.001346499	0.000787712	0	0.007917174	0.000765697	0	0.009738995	0.000430663	0.001239926	0.005221932	0	0	0	0	0	0	0	0	0	0.000361272	0.000866551	0	0.00045045	0.001020408	0.001739887	0	0.000794281
k__Bacteria;p__Proteobacteria;c__Deltaproteobacteria;o__Myxococcales;f__0319-6G20;g__	0	0	0	0	0	0	0.000964785	0	0	0	0	0	0	0	0	0	0	0	0	0	0.000345066	0	0.001122083	0.000393856	0	0	0	0	0	0	0	0.005221932	0	0	0	0	0	0.000366435	0	0	0	0	0	0	0	0	0	0	0
k__Bacteria;p__Proteobacteria;c__Deltaproteobacteria;o__Myxococcales;f__Cystobacteraceae;g__	0	0	0	0	0	0	0	0	0	0	0	0	0	0	0	0	0	0.009544469	0	0	0	0	0	0	0	0	0	0	0	0	0	0	0	0	0	0	0	0	0	0	0	0	0	0	0	0	0	0	0
k__Bacteria;p__Proteobacteria;c__Deltaproteobacteria;o__Myxococcales;f__Cystobacteraceae;g__Cystobacter	0	0	0	0	0	0	0	0	0	0	0	0	0	0	0	0	0	0	0	0.002832861	0	0	0	0	0	0	0	0	0	0	0	0	0	0	0	0	0	0	0	0	0	0	0	0	0	0	0	0	0
k__Bacteria;p__Proteobacteria;c__Deltaproteobacteria;o__Myxococcales;f__Cystobacterineae;g__	0	0	0	0	0	0	0	0	0	0	0.000418585	0	0	0	0	0	0	0.000433839	0	0	0	0	0	0	0	0	0	0	0	0	0	0	0	0.00036846	0	0	0	0	0	0	0	0	0	0	0	0	0.002174859	0	0
k__Bacteria;p__Proteobacteria;c__Deltaproteobacteria;o__Myxococcales;f__Haliangiaceae;g__	0	0	0	0	0	0	0	0	0.001410437	0	0	0	0.001069519	0	0	0	0	0	0	0	0	0	0	0	0	0.002436054	0	0	0	0	0.000619963	0	0	0	0	0	0	0	0	0	0	0	0	0	0	0	0	0	0
k__Bacteria;p__Proteobacteria;c__Deltaproteobacteria;o__Myxococcales;f__Haliangiaceae;Other	0	0	0	0	0	0	0	0	0	0	0	0	0	0	0	0	0	0	0	0	0	0	0	0	0	0	0	0	0	0	0	0	0	0	0	0	0	0	0	0.001652893	0	0	0	0	0	0	0	0	0
k__Bacteria;p__Proteobacteria;c__Deltaproteobacteria;o__Myxococcales;f__Myxococcaceae;g__Anaeromyxobacter	0	0	0	0	0.000739372	0	0	0.000391236	0	0	0	0	0	0	0	0	0	0	0	0	0	0	0	0	0	0	0	0	0	0	0	0	0	0	0	0	0	0	0	0	0	0	0	0	0	0	0	0	0
k__Bacteria;p__Proteobacteria;c__Deltaproteobacteria;o__Myxococcales;f__Nannocystaceae;g__Plesiocystis	0	0	0	0	0	0	0	0	0	0	0	0	0	0	0	0	0	0	0	0	0	0	0	0	0	0	0	0	0	0	0	0	0	0	0	0	0	0	0	0	0	0	0	0	0	0	0.000869943	0	0
k__Bacteria;p__Proteobacteria;c__Deltaproteobacteria;o__Myxococcales;f__OM27;g__	0	0	0	0	0	0	0	0	0	0	0	0	0	0	0	0	0	0	0	0	0	0	0	0	0	0	0	0	0	0	0	0	0	0.00036846	0	0	0	0	0	0	0	0	0	0	0	0	0	0	0
k__Bacteria;p__Proteobacteria;c__Deltaproteobacteria;o__Myxococcales;f__Polyangiaceae;g__	0	0	0	0	0	0	0	0	0	0	0	0	0	0	0	0	0	0	0	0.003305005	0	0	0	0	0	0.000609013	0	0	0	0	0.000619963	0	0	0.00036846	0	0	0	0	0	0	0	0	0.000433276	0	0	0.000510204	0.000434972	0	0.001588562
k__Bacteria;p__Proteobacteria;c__Deltaproteobacteria;o__Myxococcales;f__Polyangiaceae;g__Chondromyces	0	0	0	0	0	0	0	0	0	0	0	0	0	0	0	0	0	0	0	0	0	0	0	0	0	0	0	0	0	0	0	0	0	0	0	0	0	0	0	0	0	0	0	0	0	0	0	0	0.000794281
k__Bacteria;p__Proteobacteria;c__Deltaproteobacteria;o__Myxococcales;f__Polyangiaceae;Other	0	0	0	0	0	0	0	0	0.001410437	0	0	0	0	0	0	0	0	0	0	0.000472144	0	0	0	0	0	0.000609013	0	0	0	0	0	0	0	0	0	0	0	0	0	0	0	0	0	0	0	0	0.000434972	0	0.000794281
k__Bacteria;p__Proteobacteria;c__Deltaproteobacteria;o__Myxococcales;Other;Other	0	0	0	0	0.000739372	0	0	0	0.004231312	0	0	0	0	0	0	0	0	0	0	0.000472144	0	0	0	0	0.000399361	0.009744214	0	0	0.00038956	0.000430663	0.001239926	0	0	0.00073692	0	0.000774893	0	0	0	0	0.000387447	0	0	0	0	0	0.000434972	0.001527184	0.000794281
k__Bacteria;p__Proteobacteria;c__Deltaproteobacteria;o__Spirobacillales;f__;g__	0	0	0	0	0	0	0	0	0	0	0	0	0	0	0	0	0	0.000433839	0	0	0	0	0	0	0.000399361	0.000609013	0	0	0	0.000430663	0.001239926	0	0	0.00036846	0	0.000387447	0	0	0	0	0	0	0	0	0	0.000510204	0	0	0
k__Bacteria;p__Proteobacteria;c__Deltaproteobacteria;o__Sva0853;f__JTB36;g__	0	0	0	0	0	0	0	0	0	0	0	0	0	0	0	0	0	0	0	0	0	0	0	0	0	0	0	0	0	0	0.000619963	0	0	0	0	0	0	0	0	0	0	0	0	0	0	0	0	0	0
k__Bacteria;p__Proteobacteria;c__Deltaproteobacteria;o__Syntrophobacterales;f__Syntrophobacteraceae;g__	0.000460617	0	0	0	0	0	0	0	0.001410437	0	0	0	0	0	0	0	0	0	0	0	0	0	0	0	0	0.003045067	0	0	0	0	0.001239926	0	0	0	0	0	0	0	0	0	0	0	0	0	0	0	0.002174859	0	0
k__Bacteria;p__Proteobacteria;c__Deltaproteobacteria;o__Syntrophobacterales;Other;Other	0	0	0	0	0	0	0	0	0	0	0	0	0	0	0	0	0	0	0	0	0	0	0	0	0	0	0	0	0	0	0.000619963	0	0	0	0	0	0	0	0	0	0	0	0	0	0	0	0	0	0
k__Bacteria;p__Proteobacteria;c__Deltaproteobacteria;Other;Other;Other	0.001842469	0	0	0	0	0	0	0	0.002820874	0	0	0	0	0	0	0	0	0.000433839	0	0	0	0	0	0	0	0.002436054	0.000382848	0	0	0	0	0	0.000851064	0	0	0.000387447	0	0	0	0	0	0	0.000866551	0	0	0	0	0	0
k__Bacteria;p__Proteobacteria;c__Epsilonproteobacteria;o__Campylobacterales;f__Campylobacteraceae;g__Campylobacter	0	0	0	0	0	0	0	0.000391236	0	0.002984184	0	0.00066778	0.001069519	0	0	0	0	0	0	0	0	0.001488095	0.011220826	0	0	0	0	0.000492611	0	0	0.001859888	0	0	0	0	0.000774893	0	0	0.003350084	0.000413223	0.000387447	0	0	0	0.001351351	0.000510204	0	0.000305437	0
k__Bacteria;p__Proteobacteria;c__Epsilonproteobacteria;o__Campylobacterales;f__Helicobacteraceae;g__Helicobacter	0	0	0	0	0	0	0	0	0	0	0	0	0	0	0	0	0	0.000433839	0	0	0	0	0	0	0	0	0	0	0	0	0	0	0	0	0	0	0	0	0.016331658	0	0	0	0	0	0	0	0	0	0
k__Bacteria;p__Proteobacteria;c__Epsilonproteobacteria;o__Campylobacterales;Other;Other	0	0	0	0	0	0	0	0	0	0	0	0	0	0	0	0	0	0	0	0	0	0	0	0	0	0	0	0	0	0	0	0	0	0	0	0	0	0	0.00041876	0	0	0	0	0	0	0	0	0	0
k__Bacteria;p__Proteobacteria;c__Gammaproteobacteria;o__Aeromonadales;f__;g__	0	0.000863558	0.001920861	0	0	0	0	0	0	0	0	0.00066778	0	0	0	0	0	0	0	0	0	0	0	0	0	0	0	0	0	0	0	0	0	0	0	0	0	0.000366435	0	0	0	0.000361272	0	0	0	0	0.000434972	0	0
k__Bacteria;p__Proteobacteria;c__Gammaproteobacteria;o__Aeromonadales;f__Aeromonadaceae;g__	0	0	0.01459854	0	0.001848429	0	0	0.001173709	0	0	0.00083717	0	0.000534759	0.000225887	0	0.005400098	0.001135074	0	0	0	0.002070393	0	0	0	0.000399361	0	0.000765697	0	0	0	0	0	0	0.00110538	0	0	0.002143623	0	0	0	0.000387447	0.00216763	0	0	0	0	0	0.001221747	0
k__Bacteria;p__Proteobacteria;c__Gammaproteobacteria;o__Aeromonadales;f__Aeromonadaceae;g__Tolumonas	0	0	0	0	0	0	0	0	0	0	0.000418585	0	0	0	0	0	0	0	0	0	0	0	0	0	0	0	0	0	0	0	0	0	0	0	0	0	0	0	0	0	0	0	0	0	0	0	0	0	0
k__Bacteria;p__Proteobacteria;c__Gammaproteobacteria;o__Aeromonadales;f__Succinivibrionaceae;g__Anaerobiospirillum	0	0	0	0	0	0	0	0	0	0	0	0	0.001604278	0	0	0	0	0	0	0	0	0.000496032	0.000448833	0	0	0	0	0	0	0	0	0	0	0	0	0	0	0	0.002931323	0	0	0	0	0	0	0	0	0	0
k__Bacteria;p__Proteobacteria;c__Gammaproteobacteria;o__Aeromonadales;f__Succinivibrionaceae;g__Succinivibrio	0	0	0	0	0	0	0	0	0	0	0	0	0	0	0	0	0	0	0	0	0	0	0	0	0	0	0	0	0	0	0	0	0	0	0	0	0	0	0.00041876	0.000826446	0	0	0	0	0	0	0	0	0
k__Bacteria;p__Proteobacteria;c__Gammaproteobacteria;o__Aeromonadales;Other;Other	0	0	0.000768344	0	0	0	0	0.000391236	0	0	0	0	0	0	0	0	0	0	0	0	0	0	0	0	0	0	0	0	0	0	0	0	0	0	0	0	0	0	0	0	0	0.000361272	0	0	0	0	0	0	0
k__Bacteria;p__Proteobacteria;c__Gammaproteobacteria;o__Alteromonadales;f__[Chromatiaceae];g__	0	0	0	0	0.000369686	0	0	0.000782473	0	0.000596837	0	0	0	0	0	0	0	0	0	0	0.000345066	0	0	0	0	0	0	0	0	0	0	0	0	0	0	0	0	0	0	0	0	0	0	0	0	0	0	0	0
k__Bacteria;p__Proteobacteria;c__Gammaproteobacteria;o__Alteromonadales;f__[Chromatiaceae];g__Alishewanella	0	0	0	0	0	0.000511858	0	0	0	0.000895255	0	0	0	0	0	0	0	0	0	0	0	0	0	0	0	0	0	0	0	0	0	0	0	0	0	0	0	0	0	0	0	0	0	0	0	0	0	0	0
k__Bacteria;p__Proteobacteria;c__Gammaproteobacteria;o__Alteromonadales;f__[Chromatiaceae];g__Rheinheimera	0	0	0	0	0.000369686	0	0	0.005868545	0	0	0	0	0	0.000225887	0	0	0	0	0	0	0.001035197	0	0	0	0	0	0	0	0	0	0	0	0	0.00036846	0	0	0	0	0	0	0	0	0	0	0	0	0	0	0
k__Bacteria;p__Proteobacteria;c__Gammaproteobacteria;o__Alteromonadales;f__[Chromatiaceae];Other	0	0	0	0	0	0	0	0	0	0	0	0	0	0	0	0	0	0	0	0	0	0	0	0	0	0	0	0	0	0.000430663	0	0	0	0	0	0	0	0	0	0	0	0	0	0	0	0	0	0	0
k__Bacteria;p__Proteobacteria;c__Gammaproteobacteria;o__Alteromonadales;f__Alteromonadaceae;g__Cellvibrio	0	0.000431779	0	0	0	0	0	0	0.004231312	0	0	0	0.001604278	0	0.000480538	0	0	0	0	0	0	0	0.00067325	0	0	0	0	0	0	0.000430663	0.000619963	0	0.000851064	0	0	0	0	0	0	0	0	0	0	0	0	0	0.001739887	0	0
k__Bacteria;p__Proteobacteria;c__Gammaproteobacteria;o__Alteromonadales;f__Alteromonadaceae;Other	0	0	0	0	0	0	0	0	0.001410437	0	0	0	0	0	0	0	0	0	0	0	0	0	0	0	0	0	0	0	0	0	0	0	0	0	0.000394789	0	0	0.000366435	0	0	0	0	0	0	0	0	0	0	0
k__Bacteria;p__Proteobacteria;c__Gammaproteobacteria;o__Alteromonadales;f__OM60;g__	0	0	0	0	0	0	0	0	0	0	0	0	0	0	0	0	0	0.000433839	0	0	0	0	0	0	0	0	0	0	0	0	0	0	0	0	0	0	0	0	0	0	0	0	0	0	0	0	0	0	0
k__Bacteria;p__Proteobacteria;c__Gammaproteobacteria;o__Alteromonadales;f__Pseudoalteromonadaceae;g__Pseudoalteromonas	0	0	0	0	0	0	0.004823927	0.000391236	0	0.002984184	0	0	0	0	0	0	0	0	0	0	0	0	0	0	0	0	0	0	0	0	0	0	0	0	0	0	0	0	0	0	0	0	0	0	0	0	0	0	0
k__Bacteria;p__Proteobacteria;c__Gammaproteobacteria;o__Alteromonadales;f__Psychromonadaceae;g__Psychromonas	0	0	0	0	0	0	0	0	0	0	0	0	0	0.00067766	0	0	0	0	0	0	0	0	0	0	0	0	0	0	0	0	0	0	0.000425532	0	0	0	0	0	0	0	0	0	0	0	0	0	0	0	0
k__Bacteria;p__Proteobacteria;c__Gammaproteobacteria;o__Alteromonadales;f__Shewanellaceae;g__Shewanella	0	0	0	0	0	0	0	0	0	0	0	0	0.000534759	0.001129433	0	0	0	0	0.006550218	0	0.000345066	0	0.000448833	0	0	0	0.000382848	0	0	0	0.000619963	0	0.001276596	0.00110538	0	0	0	0	0	0	0.000387447	0	0	0	0	0	0	0.000305437	0
k__Bacteria;p__Proteobacteria;c__Gammaproteobacteria;o__Alteromonadales;Other;Other	0	0	0	0	0	0	0	0	0	0	0	0	0	0	0	0	0	0	0	0	0	0	0	0	0	0	0	0	0	0	0	0	0	0	0	0	0	0	0	0	0	0	0	0	0	0	0	0	0
k__Bacteria;p__Proteobacteria;c__Gammaproteobacteria;o__Cardiobacteriales;f__Cardiobacteriaceae;g__	0	0	0	0	0	0	0	0	0	0	0	0	0	0	0	0	0	0	0	0	0.000345066	0	0	0	0	0	0	0	0	0	0	0	0	0	0	0	0	0	0	0	0	0	0	0	0	0	0	0	0
k__Bacteria;p__Proteobacteria;c__Gammaproteobacteria;o__Cardiobacteriales;f__Cardiobacteriaceae;g__Cardiobacterium	0	0	0	0	0	0	0	0	0	0	0	0	0	0	0	0.000490918	0	0	0	0	0.001380262	0	0	0.000787712	0	0	0	0	0	0.000861326	0	0	0	0	0	0	0	0	0	0	0.000387447	0.000361272	0	0	0	0	0	0	0
k__Bacteria;p__Proteobacteria;c__Gammaproteobacteria;o__Cardiobacteriales;f__Cardiobacteriaceae;Other	0	0	0	0	0	0	0	0	0	0	0	0	0.003208556	0	0	0	0	0	0	0	0	0	0	0	0	0	0	0	0	0	0	0	0	0	0	0	0	0	0	0	0	0	0	0	0	0	0	0	0
k__Bacteria;p__Proteobacteria;c__Gammaproteobacteria;o__Chromatiales;f__;g__	0.000921234	0	0	0	0	0	0	0	0	0	0	0	0	0	0	0	0	0	0	0	0	0	0	0	0	0.000609013	0	0	0	0	0	0	0	0	0	0	0	0	0	0	0	0	0	0	0	0	0	0	0
k__Bacteria;p__Proteobacteria;c__Gammaproteobacteria;o__Chromatiales;f__Ectothiorhodospiraceae;g__	0	0	0	0	0	0	0	0	0	0	0	0.00033389	0	0	0	0	0	0	0	0	0	0	0	0	0	0	0	0	0	0	0	0	0	0	0	0	0	0	0	0	0	0	0	0	0	0	0	0	0
k__Bacteria;p__Proteobacteria;c__Gammaproteobacteria;o__Chromatiales;f__Halothiobacillaceae;g__Thiovirga	0	0	0	0	0	0	0	0	0	0	0	0	0	0	0	0	0	0	0	0	0	0	0	0	0	0	0	0	0	0	0	0	0	0	0	0	0	0	0	0	0	0	0	0	0	0	0	0	0
k__Bacteria;p__Proteobacteria;c__Gammaproteobacteria;o__Enterobacteriales;f__Enterobacteriaceae;g__Buchnera	0	0	0	0	0	0	0	0	0	0	0.000418585	0	0.003208556	0	0	0	0.002270148	0	0	0	0	0	0	0	0	0	0	0	0	0	0	0.006527415	0.00212766	0	0	0	0.002411576	0	0	0.000826446	0	0	0.000433276	0	0	0	0	0.000305437	0
k__Bacteria;p__Proteobacteria;c__Gammaproteobacteria;o__Enterobacteriales;f__Enterobacteriaceae;g__Candidatus Regiella	0	0	0	0	0	0	0	0	0	0	0	0	0	0	0	0	0	0	0	0	0	0	0	0	0	0	0	0	0	0	0	0	0	0	0	0	0.000267953	0	0	0	0	0	0	0	0	0	0	0	0
k__Bacteria;p__Proteobacteria;c__Gammaproteobacteria;o__Enterobacteriales;f__Enterobacteriaceae;g__Erwinia	0	0.001727116	0.003073377	0.000307409	0.002957486	0.008872206	0.001929571	0.006259781	0	0.003282602	0.014231896	0.004340568	0.00802139	0.003614186	0.002402691	0.001472754	0.004540295	0.001735358	0.002183406	0.035410765	0.004140787	0.001488095	0.003815081	0	0.002795527	0.003045067	0.005359877	0.000492611	0	0.004306632	0.003099814	0.010443864	0.005957447	0.015106853	0.000394789	0.000387447	0.001071811	0.024551118	0	0.003305785	0.004261914	0.002528902	0.002166378	0.000803213	0.035135135	0.020918367	0.005219661	0.00946854	0.002382844
k__Bacteria;p__Proteobacteria;c__Gammaproteobacteria;o__Enterobacteriales;f__Enterobacteriaceae;g__Escherichia	0	0	0	0	0	0.000170619	0	0	0	0.000895255	0	0	0	0	0.001441615	0	0	0	0	0	0	0	0	0	0.001198083	0	0	0	0	0.000430663	0	0	0	0	0	0	0	0	0	0	0	0	0	0	0	0	0	0	0
k__Bacteria;p__Proteobacteria;c__Gammaproteobacteria;o__Enterobacteriales;f__Enterobacteriaceae;g__Proteus	0	0	0	0	0	0	0	0	0	0	0	0	0	0	0	0	0	0	0	0	0	0	0.000224417	0	0	0	0	0	0	0	0	0	0	0	0	0	0	0	0	0	0	0	0	0	0	0	0	0.000305437	0
k__Bacteria;p__Proteobacteria;c__Gammaproteobacteria;o__Enterobacteriales;f__Enterobacteriaceae;g__Providencia	0	0	0	0	0	0	0	0	0	0	0	0	0	0.000225887	0	0	0	0	0	0	0	0	0	0	0	0	0	0	0	0.000430663	0	0	0	0	0	0	0	0	0	0	0	0	0	0	0.00045045	0	0	0	0
k__Bacteria;p__Proteobacteria;c__Gammaproteobacteria;o__Enterobacteriales;f__Enterobacteriaceae;g__Yersinia	0	0	0	0	0	0.000170619	0	0	0	0	0	0	0	0	0	0	0	0.000433839	0	0	0	0	0	0.000393856	0	0	0	0	0	0	0	0	0	0	0	0	0	0	0	0	0	0	0.000433276	0.000401606	0	0	0	0.000305437	0
k__Bacteria;p__Proteobacteria;c__Gammaproteobacteria;o__Enterobacteriales;f__Enterobacteriaceae;Other	0	0.002158895	0.006530926	0.000922226	0.003696858	0.012284593	0.001929571	0.005477308	0.001410437	0.019994032	0.054834659	0.01769616	0.004278075	0.008131918	0	0.005891016	0.002270148	0.013015184	0.013100437	0.006610009	0.00621118	0.00297619	0.006283662	0.000393856	0	0	0.003828484	0.001477833	0	0.007751938	0.057036578	0.001305483	0.001276596	0.036477524	0.006711409	0.005811701	0.002679528	0.055698058	0.000837521	0.001652893	0.004649361	0.004696532	0.001299827	0.014859438	0.045945946	0.03622449	0.01522401	0.009163103	0.010325655
k__Bacteria;p__Proteobacteria;c__Gammaproteobacteria;o__FCPT525;f__FCPT525;g__	0	0	0	0	0	0	0	0	0.001410437	0	0	0	0	0	0	0	0	0	0	0	0	0	0	0	0	0	0	0	0	0	0	0	0	0	0	0	0	0	0	0	0	0	0	0	0	0	0	0	0
k__Bacteria;p__Proteobacteria;c__Gammaproteobacteria;o__HTCC2188;f__211ds20;g__	0	0	0	0	0	0	0	0	0.001410437	0	0	0	0	0	0	0	0	0	0	0	0	0	0	0	0	0	0	0	0	0	0	0	0	0	0	0	0	0	0	0	0	0	0	0	0	0	0	0	0
k__Bacteria;p__Proteobacteria;c__Gammaproteobacteria;o__HTCC2188;f__HTCC2089;g__	0	0	0	0	0	0	0	0	0.001410437	0	0	0	0	0	0	0	0	0	0	0	0	0	0	0	0	0	0	0	0	0	0	0	0	0	0	0	0	0	0	0	0	0	0	0	0	0	0	0	0
k__Bacteria;p__Proteobacteria;c__Gammaproteobacteria;o__Legionellales;f__;g__	0	0	0	0	0	0	0	0	0	0	0	0	0	0	0	0	0	0.000433839	0	0	0	0	0	0	0	0	0	0.000492611	0	0	0	0	0	0	0	0	0	0	0	0	0	0	0	0	0	0	0	0	0
k__Bacteria;p__Proteobacteria;c__Gammaproteobacteria;o__Legionellales;f__Coxiellaceae;g__	0	0	0	0	0	0	0	0	0	0	0	0	0	0	0	0	0	0	0	0	0	0	0.00067325	0	0	0.001218027	0	0	0	0	0	0	0	0	0	0	0	0	0	0	0	0	0	0	0	0	0	0	0
k__Bacteria;p__Proteobacteria;c__Gammaproteobacteria;o__Legionellales;f__Coxiellaceae;g__Aquicella	0	0	0	0	0	0	0	0	0	0	0	0	0	0	0	0	0	0	0	0	0.000345066	0	0	0	0	0	0	0	0	0	0.001239926	0	0	0	0	0	0	0	0	0	0	0	0	0	0	0	0	0	0
k__Bacteria;p__Proteobacteria;c__Gammaproteobacteria;o__Legionellales;f__Coxiellaceae;g__Rickettsiella	0	0	0	0	0	0	0	0	0	0	0	0	0	0.000903546	0	0	0	0	0	0	0.000345066	0	0	0	0	0.000609013	0	0	0	0	0	0	0	0	0	0.018209996	0	0	0	0	0.000387447	0	0.001299827	0	0	0	0.004784689	0.002138057	0
k__Bacteria;p__Proteobacteria;c__Gammaproteobacteria;o__Legionellales;f__Coxiellaceae;Other	0	0	0	0	0	0	0	0	0	0	0	0	0	0	0	0	0	0	0	0	0	0	0	0	0	0	0	0	0	0	0	0	0	0	0	0.000387447	0	0	0	0	0	0	0	0	0	0	0	0	0
k__Bacteria;p__Proteobacteria;c__Gammaproteobacteria;o__Legionellales;f__Legionellaceae;g__	0	0	0	0	0	0	0	0	0	0	0	0	0	0	0	0	0	0	0	0	0	0	0.000224417	0	0	0	0	0	0	0	0	0	0	0	0	0	0	0	0	0	0	0	0	0	0	0	0	0	0
k__Bacteria;p__Proteobacteria;c__Gammaproteobacteria;o__Legionellales;f__Legionellaceae;g__Legionella	0	0	0	0	0	0	0	0	0	0	0	0	0	0	0	0	0	0	0	0	0	0	0	0	0	0	0	0	0	0	0	0	0	0	0	0.000387447	0	0	0	0	0	0	0	0	0.00045045	0	0	0	0
k__Bacteria;p__Proteobacteria;c__Gammaproteobacteria;o__Legionellales;f__Legionellaceae;Other	0	0	0	0	0	0	0	0	0	0	0	0	0	0	0	0	0	0	0	0	0	0	0.000448833	0	0	0	0	0	0	0.000430663	0.000619963	0	0	0	0	0	0	0	0	0	0	0	0	0	0	0	0	0	0
k__Bacteria;p__Proteobacteria;c__Gammaproteobacteria;o__Legionellales;Other;Other	0	0	0	0	0	0	0	0	0	0	0	0	0	0	0	0	0	0	0	0	0	0	0	0	0	0	0	0	0	0.000430663	0	0	0	0	0	0	0	0	0	0	0	0	0	0	0	0	0	0	0
k__Bacteria;p__Proteobacteria;c__Gammaproteobacteria;o__Methylococcales;f__Methylococcaceae;g__Methylocaldum	0	0	0	0	0	0	0	0	0	0	0	0	0	0	0	0	0	0	0	0	0	0	0.000224417	0	0	0	0	0	0	0	0	0	0	0	0	0	0	0	0	0	0	0	0	0	0	0	0	0	0
k__Bacteria;p__Proteobacteria;c__Gammaproteobacteria;o__Oceanospirillales;f__Alcanivoracaceae;g__Alcanivorax	0	0	0	0	0	0	0	0	0	0	0	0	0	0	0	0	0	0	0	0	0	0	0.000897666	0	0	0	0	0	0	0	0	0	0	0.00036846	0	0	0.000803859	0	0	0.000826446	0	0	0	0	0	0	0	0	0
k__Bacteria;p__Proteobacteria;c__Gammaproteobacteria;o__Oceanospirillales;f__Hahellaceae;g__Hahella	0	0	0	0	0	0	0	0	0	0	0	0	0.000534759	0	0	0	0	0	0	0	0	0	0	0	0	0	0	0	0	0	0	0	0	0	0	0	0	0	0	0	0	0	0	0	0	0	0	0	0
k__Bacteria;p__Proteobacteria;c__Gammaproteobacteria;o__Oceanospirillales;f__Halomonadaceae;Other	0	0	0	0	0.000369686	0	0	0	0	0	0	0	0	0	0	0	0	0.000433839	0	0	0	0	0	0	0	0	0	0	0	0	0	0	0	0	0	0	0	0	0	0	0.000387447	0	0	0	0	0	0	0.000610874	0
k__Bacteria;p__Proteobacteria;c__Gammaproteobacteria;o__Oceanospirillales;f__Oceanospirillaceae;g__Marinomonas	0	0	0	0	0	0	0.000964785	0	0	0	0	0	0	0	0	0	0	0	0	0	0	0	0	0	0	0	0	0	0	0	0	0	0	0	0	0	0	0	0	0	0	0	0	0	0	0	0	0	0
k__Bacteria;p__Proteobacteria;c__Gammaproteobacteria;o__Pasteurellales;f__;g__	0	0	0	0	0	0	0	0	0	0	0	0	0	0	0	0	0	0	0	0	0	0	0	0	0	0	0	0	0	0	0	0	0	0	0	0	0	0	0	0	0	0	0	0	0	0	0	0	0
k__Bacteria;p__Proteobacteria;c__Gammaproteobacteria;o__Pasteurellales;f__Pasteurellaceae;g__Actinobacillus	0	0	0	0	0	0	0	0.000391236	0	0	0	0.00033389	0	0	0	0	0	0.000433839	0	0	0.000345066	0	0	0.000393856	0	0	0	0	0	0	0	0	0	0	0.000394789	0	0	0	0	0	0	0	0	0	0	0	0.000434972	0	0
k__Bacteria;p__Proteobacteria;c__Gammaproteobacteria;o__Pasteurellales;f__Pasteurellaceae;g__Aggregatibacter	0	0	0	0	0	0	0	0	0	0	0	0	0	0.000225887	0	0	0	0	0	0	0	0	0	0	0	0	0	0	0	0	0.000619963	0	0	0	0	0	0	0	0	0	0	0	0	0	0	0	0	0	0
k__Bacteria;p__Proteobacteria;c__Gammaproteobacteria;o__Pasteurellales;f__Pasteurellaceae;g__Bibersteinia	0	0	0	0	0	0	0	0	0	0	0	0	0	0	0	0	0	0	0	0	0	0	0	0	0	0	0	0	0	0	0	0	0	0	0	0	0	0	0.00041876	0	0	0	0	0	0	0	0	0	0
k__Bacteria;p__Proteobacteria;c__Gammaproteobacteria;o__Pasteurellales;f__Pasteurellaceae;g__Haemophilus	0	0	0	0	0.002218115	0.003924245	0.000482393	0.001564945	0	0.004177857	0	0.009682805	0.001069519	0.006550712	0	0.001472754	0.010215664	0.002169197	0.004366812	0	0.002070393	0	0.003141831	0.000393856	0.001198083	0.001218027	0.00229709	0.000985222	0	0.002153316	0.001859888	0.018276762	0.002978723	0.001842299	0.00315831	0	0.008574491	0.000732869	0.001256281	0.001239669	0.002712127	0.001445087	0.000433276	0	0.000900901	0.002040816	0.003914746	0.003359805	0.000794281
k__Bacteria;p__Proteobacteria;c__Gammaproteobacteria;o__Pasteurellales;f__Pasteurellaceae;g__Pasteurella	0	0	0	0	0	0	0	0	0	0	0	0	0.000534759	0	0	0	0	0	0	0	0	0	0	0	0	0	0	0	0	0	0	0	0	0	0	0	0	0	0	0	0	0	0	0	0	0	0	0	0
k__Bacteria;p__Proteobacteria;c__Gammaproteobacteria;o__Pasteurellales;f__Pasteurellaceae;Other	0	0	0	0	0.001848429	0	0.000482393	0.000782473	0	0	0.00083717	0.001001669	0.002673797	0.000903546	0	0	0	0.003036876	0.002183406	0	0.001380262	0.000496032	0.000448833	0.001575423	0.000798722	0	0	0	0	0.00129199	0	0.006527415	0.000425532	0.002210759	0	0	0.002143623	0	0.001256281	0	0	0.000361272	0.000433276	0	0	0	0	0.000305437	0
k__Bacteria;p__Proteobacteria;c__Gammaproteobacteria;o__Pseudomonadales;f__Moraxellaceae;g__	0	0	0	0	0.001478743	0	0	0	0	0	0	0	0	0	0	0	0	0	0	0	0	0	0	0	0	0	0	0	0	0	0	0	0	0	0	0	0	0	0	0	0	0	0	0	0	0	0	0	0
k__Bacteria;p__Proteobacteria;c__Gammaproteobacteria;o__Pseudomonadales;f__Moraxellaceae;g__Acinetobacter	0.004606172	0.39507772	0.281598156	0.00430372	0.034011091	0.031052721	0.037626628	0.008998435	0.001410437	0.046254849	0.031393889	0.001669449	0.001604278	0.018748588	0.013935608	0.027000491	0.007945516	0.006073753	0.013100437	0.000472144	0.012077295	0.023313492	0.030520646	0.016935801	0.029552716	0.001218027	0.010336907	0.001477833	0	0.003014643	0.008059516	0.022193211	0.014468085	0.099484156	0.007895776	0.010073615	0.006162915	0.201539025	0.019262982	0.017355372	0.02130957	0.010476879	0.016464471	0	0.008558559	0.004591837	0.04784689	0.009163103	0.004765687
k__Bacteria;p__Proteobacteria;c__Gammaproteobacteria;o__Pseudomonadales;f__Moraxellaceae;g__Alkanindiges	0	0.007340242	0	0	0	0	0.000482393	0.000391236	0	0	0	0	0	0	0	0	0	0.000867679	0	0	0.000345066	0	0	0	0	0	0	0	0	0.000430663	0	0	0	0.00073692	0	0	0	0	0.002512563	0	0	0	0	0	0	0	0.001304915	0	0
k__Bacteria;p__Proteobacteria;c__Gammaproteobacteria;o__Pseudomonadales;f__Moraxellaceae;g__Enhydrobacter	0	0	0	0	0.008133087	0.003071148	0.000482393	0.008607199	0	0	0.001255756	0.01736227	0.001604278	0.00067766	0.001922153	0.012763868	0.003405221	0	0	0	0.002415459	0.030257937	0.001795332	0.001969279	0.017971246	0	0.000765697	0.02364532	0	0.002583979	0.000619963	0	0.000851064	0.030582167	0	0.014722976	0.002411576	0	0	0.001239669	0.000774893	0.001083815	0.000866551	0.005220884	0.000900901	0.008673469	0.003479774	0.003054368	0.027799841
k__Bacteria;p__Proteobacteria;c__Gammaproteobacteria;o__Pseudomonadales;f__Moraxellaceae;g__Moraxella	0	0	0	0	0.001478743	0	0.000482393	0	0	0	0	0	0.000534759	0.000451773	0	0.001472754	0	0.000867679	0	0	0.000345066	0.000496032	0.010098743	0.000393856	0	0	0	0	0	0	0	0	0	0.00110538	0	0.003874467	0.000535906	0.001832173	0.001256281	0	0.000387447	0.00216763	0	0	0	0	0	0.001527184	0
k__Bacteria;p__Proteobacteria;c__Gammaproteobacteria;o__Pseudomonadales;f__Moraxellaceae;g__Psychrobacter	0	0	0	0	0.000739372	0.00255929	0.005306319	0	0	0.000298418	0.000418585	0	0	0.002032979	0	0	0.003405221	0	0.008733624	0	0.001725328	0	0.002019749	0	0	0	0	0.000492611	0	0.000430663	0	0.002610966	0	0.00073692	0.001973944	0.000774893	0	0	0.00041876	0.000413223	0.003874467	0.103323699	0	0	0.009459459	0	0.000434972	0.00091631	0.023034154
k__Bacteria;p__Proteobacteria;c__Gammaproteobacteria;o__Pseudomonadales;f__Moraxellaceae;Other	0	0.002590674	0.001920861	0.000307409	0.000369686	0	0	0.000391236	0	0	0	0.00033389	0.001604278	0	0	0	0	0.001301518	0	0	0.002070393	0	0.000224417	0	0.001996805	0	0	0.000492611	0	0.000430663	0.000619963	0	0	0.00110538	0	0.000387447	0	0.001099304	0.000837521	0	0	0.003612717	0	0	0.000900901	0	0.000434972	0	0
k__Bacteria;p__Proteobacteria;c__Gammaproteobacteria;o__Pseudomonadales;f__Pseudomonadaceae;g__	0	0.00388601	0.08374952	0.000307409	0.008133087	0.007336632	0.008200675	0.007042254	0.002820874	0.004774694	0.011720385	0.001335559	0.002139037	0.004743619	0.000480538	0.008836524	0.004540295	0.000433839	0	0.000472144	0.003450656	0.00297619	0.007405745	0	0.000399361	0.000609013	0.001148545	0	0	0.004737295	0.001859888	0.002610966	0.002553191	0.002210759	0.001184366	0.00232468	0.000267953	0.034078417	0	0.000413223	0.00116234	0.007947977	0.00779896	0	0.000900901	0.000510204	0.021748586	0.007330483	0.002382844
k__Bacteria;p__Proteobacteria;c__Gammaproteobacteria;o__Pseudomonadales;f__Pseudomonadaceae;g__Azomonas	0	0	0	0	0	0	0	0	0	0	0	0	0	0	0	0	0	0	0	0	0	0	0	0	0	0	0	0	0	0	0	0	0	0	0	0	0	0	0	0	0	0	0	0	0	0	0	0	0.000794281
k__Bacteria;p__Proteobacteria;c__Gammaproteobacteria;o__Pseudomonadales;f__Pseudomonadaceae;g__Azorhizophilus	0	0	0	0	0	0	0	0	0	0	0.000418585	0	0	0	0	0	0	0	0	0	0	0	0.000224417	0	0	0	0	0	0	0	0	0	0	0	0	0	0	0	0	0	0	0	0.000433276	0	0	0	0	0	0
k__Bacteria;p__Proteobacteria;c__Gammaproteobacteria;o__Pseudomonadales;f__Pseudomonadaceae;g__Pseudomonas	0	0.075561313	0.221283135	0.003381494	0.024029575	0.009042825	0.003376749	0.027386541	0.001410437	0.0405849	0.036416911	0.026377295	0.012299465	0.022814547	0.005766458	0.147766323	0.010215664	0.007809111	0.198689956	0.001416431	0.009661836	0.016865079	0.008976661	0.000393856	0.001597444	0.002436054	0.006508423	0.000985222	0.00038956	0.145133506	0.009919405	0.019582245	0.099148936	0.009211496	0.336754836	0.004261914	0.004555198	0.073653353	0.002512563	0.009917355	0.006586594	0.246026012	0.026429809	0.01124498	0.008558559	0.004081633	0.140495868	0.025045816	0.042096902
k__Bacteria;p__Proteobacteria;c__Gammaproteobacteria;o__Pseudomonadales;f__Pseudomonadaceae;Other	0	0.008635579	0.037648867	0.000922226	0.002957486	0.000853097	0.000964785	0.001173709	0.008462623	0.000596837	0.008371704	0.032387312	0	0.003388299	0	0.001963672	0	0.000867679	0.004366812	0	0.001725328	0.001984127	0.002692998	0	0.001597444	0	0.000765697	0.000492611	0	0.000430663	0.001859888	0	0.00212766	0.00036846	0.004342677	0.000387447	0	0.00879443	0.00041876	0	0.000387447	0.005780347	0.00389948	0.001606426	0.002702703	0.001020408	0.006089604	0.003054368	0.003177125
k__Bacteria;p__Proteobacteria;c__Gammaproteobacteria;o__Pseudomonadales;Other;Other	0	0.001295337	0.00537841	0	0	0	0	0	0	0	0	0	0	0	0	0	0	0	0	0	0	0	0	0	0	0	0	0	0	0	0	0	0	0	0	0.000387447	0	0.001465738	0	0	0	0.002528902	0	0	0.00045045	0	0	0	0.000794281
k__Bacteria;p__Proteobacteria;c__Gammaproteobacteria;o__PYR10d3;f__;g__	0	0	0	0	0	0	0.000964785	0	0	0.002088929	0	0	0	0	0	0	0	0	0	0	0	0	0	0	0	0	0	0	0	0	0	0	0	0	0	0	0	0	0	0	0	0	0	0	0	0	0	0.002748931	0
k__Bacteria;p__Proteobacteria;c__Gammaproteobacteria;o__Thiotrichales;f__Thiotrichaceae;g__Thiothrix	0	0	0	0	0	0	0	0	0	0	0	0	0	0	0	0	0	0	0	0	0	0	0	0	0	0	0	0	0	0	0	0	0	0	0	0	0.000535906	0	0	0	0	0	0	0	0	0	0	0	0
k__Bacteria;p__Proteobacteria;c__Gammaproteobacteria;o__Vibrionales;f__Vibrionaceae;g__Photobacterium	0	0	0	0	0	0	0.000482393	0	0	0.00179051	0.015069067	0	0	0.004969505	0	0	0	0	0	0	0.000690131	0	0	0	0	0	0	0	0	0	0	0	0	0.009211496	0	0	0	0	0	0	0	0	0	0	0	0	0.000434972	0	0
k__Bacteria;p__Proteobacteria;c__Gammaproteobacteria;o__Vibrionales;f__Vibrionaceae;g__Vibrio	0	0	0	0	0	0	0	0	0	0	0	0	0	0	0	0	0	0	0	0	0	0	0	0	0	0	0	0	0	0	0	0	0	0	0	0	0	0	0	0	0	0	0	0	0	0	0	0	0
k__Bacteria;p__Proteobacteria;c__Gammaproteobacteria;o__Vibrionales;f__Vibrionaceae;Other	0	0	0	0	0	0	0.000482393	0	0	0	0	0	0	0	0	0	0	0	0	0	0	0	0	0	0	0	0	0	0	0	0	0	0	0	0	0	0	0	0	0	0	0	0	0	0	0	0	0	0
k__Bacteria;p__Proteobacteria;c__Gammaproteobacteria;o__Xanthomonadales;f__;g__	0	0	0	0	0	0	0	0	0.002820874	0	0	0	0	0	0	0	0	0	0	0	0	0	0	0	0	0.012180268	0	0	0	0	0.006819591	0	0	0	0	0	0	0	0	0	0	0	0	0	0	0	0	0	0
k__Bacteria;p__Proteobacteria;c__Gammaproteobacteria;o__Xanthomonadales;f__Sinobacteraceae;g__	0	0	0	0	0	0	0	0.001173709	0.05077574	0	0	0	0	0.00067766	0	0	0	0	0	0	0.002070393	0	0.002019749	0.001969279	0	0.025578563	0.000382848	0.000492611	0	0	0.013639182	0	0	0	0	0.000774893	0	0	0	0.000826446	0	0	0	0	0.00045045	0.000510204	0.000434972	0.000305437	0
k__Bacteria;p__Proteobacteria;c__Gammaproteobacteria;o__Xanthomonadales;f__Sinobacteraceae;g__Nevskia	0	0	0	0	0	0	0	0	0	0	0	0	0	0	0	0	0	0	0	0	0	0	0	0	0	0	0	0	0	0	0	0	0	0	0	0	0	0	0	0	0	0	0	0	0	0	0	0	0
k__Bacteria;p__Proteobacteria;c__Gammaproteobacteria;o__Xanthomonadales;f__Sinobacteraceae;g__Steroidobacter	0	0	0	0	0.000369686	0	0	0	0.007052186	0	0	0	0	0	0	0	0	0	0	0	0	0	0	0	0	0	0.001148545	0	0	0	0.003719777	0	0	0	0	0	0	0	0	0	0	0	0	0	0	0	0	0	0
k__Bacteria;p__Proteobacteria;c__Gammaproteobacteria;o__Xanthomonadales;f__Sinobacteraceae;Other	0	0	0	0	0	0	0	0	0	0	0	0	0	0	0	0	0	0	0	0	0	0	0	0	0	0	0	0	0	0	0	0	0	0	0	0	0	0	0	0	0	0	0	0	0	0	0.000434972	0	0.000794281
k__Bacteria;p__Proteobacteria;c__Gammaproteobacteria;o__Xanthomonadales;f__Xanthomonadaceae;g__	0	0	0.000384172	0	0	0	0	0	0	0	0	0	0.00855615	0	0	0	0	0	0	0	0.000345066	0	0.000448833	0	0	0.001218027	0.000765697	0.000492611	0	0	0.001239926	0	0	0.00036846	0	0.000387447	0	0.000366435	0	0	0	0	0	0	0	0	0	0	0
k__Bacteria;p__Proteobacteria;c__Gammaproteobacteria;o__Xanthomonadales;f__Xanthomonadaceae;g__Arenimonas	0	0	0	0	0	0	0	0	0.001410437	0	0	0	0	0	0	0	0	0	0	0	0	0	0	0	0	0	0	0	0	0	0	0	0	0	0	0	0	0	0	0	0	0	0	0	0	0	0	0	0
k__Bacteria;p__Proteobacteria;c__Gammaproteobacteria;o__Xanthomonadales;f__Xanthomonadaceae;g__Dokdonella	0	0.000431779	0	0	0	0	0	0	0	0	0	0	0	0	0.003363767	0	0	0	0	0	0	0	0	0	0.000399361	0.00182704	0	0	0.001168679	0	0	0	0	0	0	0	0	0	0	0.001239669	0	0	0	0	0.00045045	0	0	0	0
k__Bacteria;p__Proteobacteria;c__Gammaproteobacteria;o__Xanthomonadales;f__Xanthomonadaceae;g__Luteimonas	0	0	0	0	0	0	0.000964785	0	0	0	0	0	0	0	0	0.000490918	0	0	0	0	0	0	0	0	0.001597444	0	0	0	0	0	0	0	0	0	0	0	0	0	0	0	0	0	0	0	0	0	0	0	0
k__Bacteria;p__Proteobacteria;c__Gammaproteobacteria;o__Xanthomonadales;f__Xanthomonadaceae;g__Lysobacter	0	0	0	0	0.000369686	0.001364955	0	0	0.001410437	0	0	0	0.000534759	0	0	0	0.001135074	0	0	0	0.001380262	0	0	0	0	0	0.000382848	0	0	0	0	0	0	0	0	0	0	0	0	0	0	0	0	0	0	0	0	0	0
k__Bacteria;p__Proteobacteria;c__Gammaproteobacteria;o__Xanthomonadales;f__Xanthomonadaceae;g__Pseudoxanthomonas	0	0.003022453	0	0	0.000369686	0	0	0.001564945	0.001410437	0.002088929	0.005860193	0	0	0	0	0.000490918	0	0	0	0	0	0.000496032	0	0	0	0	0	0	0	0	0.000619963	0.001305483	0.001276596	0	0	0	0.000535906	0	0	0.007024793	0	0	0	0.000401606	0.00045045	0	0.000434972	0	0
k__Bacteria;p__Proteobacteria;c__Gammaproteobacteria;o__Xanthomonadales;f__Xanthomonadaceae;g__Rhodanobacter	0	0	0	0	0	0	0	0	0	0	0	0	0.000534759	0	0	0	0	0	0	0	0	0	0	0	0	0	0	0	0	0	0.000619963	0	0	0	0	0.000774893	0	0	0	0	0	0	0	0	0	0	0	0	0
k__Bacteria;p__Proteobacteria;c__Gammaproteobacteria;o__Xanthomonadales;f__Xanthomonadaceae;g__Stenotrophomonas	0	0	0.044948137	0	0.009242144	0.011772735	0.001929571	0.026212833	0	0.008654133	0.003348681	0	0.001069519	0.00135532	0.001441615	0.011291114	0	0.001735358	0.002183406	0	0.004830918	0.00297619	0.006508079	0.000393856	0	0.001218027	0.000765697	0	0	0.004306632	0.280843149	0.018276762	0	0.02358143	0.001184366	0	0.001071811	0.003664346	0.000837521	0.000413223	0.000774893	0.005057803	0.000433276	0.012449799	0.001351351	0	0.050021749	0.012522908	0
k__Bacteria;p__Proteobacteria;c__Gammaproteobacteria;o__Xanthomonadales;f__Xanthomonadaceae;g__Thermomonas	0	0	0	0	0	0.001706193	0	0	0	0	0	0	0.000534759	0	0	0	0	0	0	0	0	0	0	0.000393856	0	0.000609013	0	0	0	0	0	0	0	0	0	0	0.000535906	0	0	0	0	0	0	0	0	0	0	0	0.000794281
k__Bacteria;p__Proteobacteria;c__Gammaproteobacteria;o__Xanthomonadales;f__Xanthomonadaceae;g__Xanthomonas	0	0	0	0	0	0	0	0	0	0	0	0	0	0.000451773	0	0	0	0	0	0	0	0	0	0	0	0	0	0	0	0	0	0	0	0	0	0	0	0	0	0	0	0	0	0	0	0	0	0	0
k__Bacteria;p__Proteobacteria;c__Gammaproteobacteria;o__Xanthomonadales;f__Xanthomonadaceae;g__Xylella	0	0	0	0	0	0	0	0	0	0	0	0	0	0	0	0	0	0	0	0	0	0	0.00067325	0	0	0	0	0	0	0	0	0	0	0	0	0	0	0	0	0	0	0	0	0	0	0	0	0	0
k__Bacteria;p__Proteobacteria;c__Gammaproteobacteria;o__Xanthomonadales;f__Xanthomonadaceae;Other	0	0.000863558	0.01267768	0.000307409	0.002218115	0.007166013	0.000964785	0.002738654	0.002820874	0	0.012976141	0	0.009625668	0.00067766	0.000480538	0.001963672	0.002270148	0.002169197	0	0.000944287	0.004485852	0.000496032	0.001122083	0	0	0.003045067	0	0.019211823	0	0.00129199	0.001859888	0.006527415	0.000425532	0.002210759	0.002368733	0.06276637	0.002411576	0.008427996	0	0.002066116	0.001549787	0.003973988	0	0.000401606	0.00045045	0.001020408	0.002174859	0.001832621	0.011914218
k__Bacteria;p__Proteobacteria;c__Gammaproteobacteria;o__Xanthomonadales;Other;Other	0	0	0	0	0	0	0	0	0.002820874	0	0	0	0	0	0	0	0	0	0	0	0	0	0	0	0	0.000609013	0	0	0	0	0	0	0	0	0	0	0	0	0	0	0	0	0	0	0	0	0	0	0
k__Bacteria;p__Proteobacteria;c__Gammaproteobacteria;Other;Other;Other	0	0.006476684	0.032654629	0	0.038817006	0.000170619	0.001929571	0.002347418	0.012693935	0.003282602	0.015906237	0.059432387	0.002673797	0.000903546	0.000961076	0.001472754	0	0.001301518	0.002183406	0.001416431	0.001035197	0.00297619	0.000224417	0.000393856	0.003594249	0.001218027	0.001148545	0.000492611	0	0.002583979	0.005579665	0	0.001702128	0.004053058	0.000789578	0.00116234	0	0.019421033	0.00041876	0	0.001937234	0.00433526	0	0.000401606	0.002702703	0.003571429	0.01522401	0.001221747	0.003177125
k__Bacteria;p__Proteobacteria;Other;Other;Other;Other	0.005527407	0.012953368	0.01267768	0.000614817	0.000739372	0	0	0.000391236	0.02538787	0	0.003767267	0.001335559	0.003743316	0.00135532	0.000480538	0.000490918	0	0.000433839	0	0.002360718	0	0.000496032	0.000224417	0.000787712	0	0.00182704	0	0.000492611	0.002337359	0	0.001239926	0.001305483	0.000425532	0.00036846	0.001579155	0.000774893	0	0.002565042	0	0.000413223	0.00232468	0	0.000866551	0	0.000900901	0.001530612	0.002174859	0.000610874	0.003177125
k__Bacteria;p__Spirochaetes;c__[Leptospirae];o__[Leptospirales];f__Leptospiraceae;g__	0	0	0	0	0	0	0	0	0	0	0	0	0	0	0	0	0	0	0	0	0	0	0.000897666	0	0	0	0	0	0	0	0	0	0	0	0	0	0	0	0	0	0	0	0	0	0	0	0	0	0
k__Bacteria;p__Spirochaetes;c__[Leptospirae];o__[Leptospirales];f__Leptospiraceae;g__Leptospira	0	0	0	0	0	0	0	0	0	0	0	0	0	0	0	0	0	0	0	0	0	0	0	0	0	0	0	0	0	0	0	0	0	0	0	0	0	0	0	0	0	0	0	0	0	0	0	0.015577276	0
k__Bacteria;p__Spirochaetes;c__Spirochaetes;o__Spirochaetales;f__Spirochaetaceae;g__Treponema	0	0	0	0	0	0	0.000482393	0	0	0	0	0	0	0	0	0	0	0	0	0	0	0	0.001346499	0	0	0	0	0	0	0	0	0	0	0	0	0	0.000535906	0	0	0	0	0	0	0	0	0	0	0	0
k__Bacteria;p__SR1;c__;o__;f__;g__	0	0	0	0	0	0	0	0	0	0	0	0	0	0	0	0	0	0	0	0	0	0	0.000224417	0	0	0	0	0	0	0	0	0	0	0	0.002763522	0.000387447	0	0	0	0	0	0	0	0	0	0	0	0	0
k__Bacteria;p__Synergistetes;c__Synergistia;o__Synergistales;f__Dethiosulfovibrionaceae;g__	0	0	0	0	0	0	0	0	0	0	0	0	0	0	0	0	0	0	0	0	0	0	0.001570916	0	0	0	0	0	0	0	0	0	0	0	0	0	0	0	0	0.000413223	0	0	0	0	0	0	0	0	0
k__Bacteria;p__Synergistetes;c__Synergistia;o__Synergistales;f__Dethiosulfovibrionaceae;g__Pyramidobacter	0	0	0	0	0	0	0	0	0	0	0	0	0	0	0	0	0	0	0	0	0	0	0	0	0	0	0	0	0	0	0.000619963	0	0	0	0	0	0	0	0	0	0	0	0	0	0	0	0	0	0
k__Bacteria;p__Synergistetes;c__Synergistia;o__Synergistales;f__Dethiosulfovibrionaceae;g__TG5	0	0	0	0	0	0	0	0	0	0	0	0	0	0	0	0	0	0	0	0	0.000345066	0	0	0	0	0	0	0	0	0	0	0	0	0	0	0	0	0	0	0.000826446	0	0	0	0	0	0	0	0	0
k__Bacteria;p__Tenericutes;c__Mollicutes;o__Entomoplasmatales;f__;g__	0	0	0	0	0	0	0	0.000391236	0	0	0	0	0	0	0	0	0	0	0	0	0	0	0	0	0	0	0	0	0	0	0	0	0	0	0	0	0	0	0	0	0	0	0	0	0	0	0	0.000610874	0
k__Bacteria;p__Tenericutes;c__Mollicutes;o__Mycoplasmatales;f__Mycoplasmataceae;g__	0	0	0	0	0	0	0	0	0	0	0	0	0	0	0	0	0	0	0	0	0	0	0	0	0	0	0	0	0	0	0	0	0.001276596	0	0	0	0	0	0	0	0	0	0	0	0	0	0	0	0
k__Bacteria;p__Tenericutes;c__Mollicutes;o__Mycoplasmatales;f__Mycoplasmataceae;g__Mycoplasma	0	0	0	0	0	0	0	0	0	0	0	0	0	0.000225887	0	0	0	0	0	0	0	0	0	0	0	0	0	0	0	0	0	0	0	0	0	0	0	0	0	0	0	0	0	0	0	0	0	0	0
k__Bacteria;p__Tenericutes;c__Mollicutes;o__Mycoplasmatales;f__Mycoplasmataceae;Other	0	0	0	0	0	0	0	0	0	0	0	0	0	0	0	0	0	0	0	0	0	0	0	0	0	0	0	0	0	0	0	0	0	0	0	0	0	0	0	0	0	0	0	0	0	0.002040816	0	0	0
k__Bacteria;p__Tenericutes;c__Mollicutes;o__RF39;f__;g__	0	0	0	0	0	0	0	0	0	0	0	0	0.000534759	0	0	0	0	0	0	0	0	0	0	0	0	0	0	0	0	0	0	0	0	0	0	0	0	0	0	0	0.000387447	0	0	0	0	0	0	0	0
k__Bacteria;p__Thermi;c__Deinococci;o__Deinococcales;f__Deinococcaceae;g__Deinococcus	0	0.044041451	0	0.000614817	0.001109057	0.002388671	0	0.000782473	0	0.003282602	0	0.006343907	0.004278075	0.000903546	0.000961076	0.000490918	0.003405221	0.005206074	0.004366812	0.002832861	0.005175983	0.001488095	0.000897666	0	0	0	0.000765697	0.000985222	0	0.002153316	0	0	0	0.001842299	0.001184366	0	0.001071811	0	0.00041876	0	0.005036807	0.001083815	0.001299827	0	0.00045045	0.001530612	0.001304915	0.004581552	0.003177125
k__Bacteria;p__Thermi;c__Deinococci;o__Thermales;f__Thermaceae;g__Meiothermus	0	0	0	0	0	0	0	0	0	0	0	0	0	0	0	0	0	0	0	0	0	0	0	0	0	0	0	0	0	0	0	0	0	0	0	0	0	0	0	0	0	0	0	0	0	0	0.000434972	0	0
k__Bacteria;p__Thermi;c__Deinococci;o__Thermales;f__Thermaceae;g__Thermus	0	0	0	0.000307409	0	0	0	0	0	0	0	0	0.000534759	0.001581206	0	0	0.001135074	0	0	0	0	0	0.000448833	0	0	0	0	0	0	0.000861326	0	0	0	0.00073692	0	0	0.000535906	0	0	0.000826446	0.000387447	0.002890173	0	0	0.00045045	0	0	0	0
k__Bacteria;p__TM6;c__SJA-4;o__;f__;g__	0.003224321	0	0	0	0	0	0.000482393	0	0	0	0	0	0	0	0	0	0	0	0	0	0	0	0	0	0	0.002436054	0	0	0	0	0	0	0	0	0	0	0	0	0	0	0	0	0	0	0	0	0	0	0
k__Bacteria;p__TM6;Other;Other;Other;Other	0	0	0	0	0	0	0	0	0	0	0	0	0	0	0	0	0	0	0	0	0	0	0	0	0	0	0	0	0	0	0	0	0	0	0	0	0	0	0	0	0	0	0	0	0	0	0	0	0
k__Bacteria;p__TM7;c__SC3;o__;f__;g__	0	0	0	0	0	0	0	0	0	0	0	0	0	0	0	0	0	0	0	0	0.000345066	0	0	0	0	0	0	0	0	0	0	0	0	0	0	0	0	0	0	0	0	0	0	0	0	0	0	0.00091631	0
k__Bacteria;p__TM7;c__TM7-1;o__;f__;g__	0	0	0	0	0.000739372	0	0	0	0	0	0	0	0	0	0	0	0	0	0	0	0	0	0	0	0	0.000609013	0	0	0	0.000430663	0	0	0	0	0	0.00116234	0	0	0	0	0.000387447	0	0.000433276	0	0	0	0	0.00091631	0
k__Bacteria;p__TM7;c__TM7-3;o__;f__;g__	0	0	0	0	0.000369686	0	0	0	0	0	0	0	0	0	0	0	0	0	0	0	0.000345066	0	0	0	0	0	0	0	0	0	0	0	0	0	0	0	0	0	0	0.000826446	0	0	0	0	0	0	0	0	0.000794281
k__Bacteria;p__TM7;c__TM7-3;o__CW040;f__;g__	0	0	0	0	0	0	0	0	0	0	0	0	0	0	0	0	0	0	0	0	0	0	0	0	0	0	0	0	0	0	0	0	0	0	0	0	0	0	0	0	0	0	0.000433276	0	0	0	0	0	0
k__Bacteria;p__TM7;c__TM7-3;o__EW055;f__;g__	0	0	0	0	0	0	0	0	0	0	0.000418585	0	0	0	0	0	0	0	0	0	0	0	0.001122083	0	0	0	0	0	0.00077912	0	0	0	0	0	0	0	0	0	0	0	0	0	0	0	0	0	0	0	0
k__Bacteria;p__TM7;c__TM7-3;o__I025;f__;g__	0	0	0	0	0	0.000853097	0	0	0	0	0	0	0	0.000451773	0	0	0	0	0	0	0.000345066	0	0	0	0	0	0	0	0	0	0	0	0	0	0	0	0	0	0	0	0	0	0	0	0	0	0	0	0
k__Bacteria;p__TM7;c__TM7-3;Other;Other;Other	0	0.000431779	0	0	0	0	0	0	0	0	0	0	0	0	0	0	0	0	0	0	0	0	0	0	0	0	0.000765697	0	0	0	0	0	0	0	0	0	0	0.000366435	0	0	0	0	0	0	0	0	0	0	0
k__Bacteria;p__Verrucomicrobia;c__[Methylacidiphilae];o__Methylacidiphilales;f__;g__	0	0	0	0	0.000369686	0	0	0	0	0	0	0	0	0	0	0	0	0	0	0	0	0	0	0	0	0	0	0	0	0	0	0	0	0	0	0.000387447	0	0	0	0	0	0	0	0	0	0	0	0	0
k__Bacteria;p__Verrucomicrobia;c__[Methylacidiphilae];o__Methylacidiphilales;f__LD19;g__	0	0	0	0	0	0	0	0	0	0	0	0	0	0	0	0	0	0	0	0	0	0	0	0	0	0	0	0	0	0	0	0	0	0	0	0.000387447	0	0	0	0	0	0	0	0	0	0	0	0	0
k__Bacteria;p__Verrucomicrobia;c__[Methylacidiphilae];o__S-BQ2-57;f__;g__	0	0	0	0	0	0	0	0	0	0	0	0	0	0	0	0	0	0	0	0	0	0	0	0	0	0.000609013	0	0	0	0	0	0	0	0	0	0	0	0	0	0	0	0	0	0	0	0	0	0	0
k__Bacteria;p__Verrucomicrobia;c__[Pedosphaerae];o__[Pedosphaerales];f__;g__	0	0	0	0	0	0	0	0	0.001410437	0	0	0	0	0	0	0	0	0	0	0	0	0	0	0	0	0.001218027	0	0	0	0	0	0	0	0	0	0	0	0	0	0	0	0	0	0	0	0	0	0	0
k__Bacteria;p__Verrucomicrobia;c__[Pedosphaerae];o__[Pedosphaerales];f__[Pedosphaeraceae];g__Pedosphaera	0	0	0	0	0	0	0	0	0	0	0	0	0	0	0	0	0	0	0	0	0	0	0	0	0	0.001218027	0	0	0	0	0	0	0	0	0	0	0	0	0	0	0	0	0	0	0	0	0	0	0
k__Bacteria;p__Verrucomicrobia;c__[Pedosphaerae];o__[Pedosphaerales];f__auto67_4W;g__	0	0	0	0	0	0	0	0.000391236	0.001410437	0	0	0	0	0	0	0	0	0	0	0	0.000690131	0	0	0	0	0.001218027	0	0	0	0	0	0	0	0	0	0	0	0	0	0	0	0	0	0	0	0	0	0	0
k__Bacteria;p__Verrucomicrobia;c__[Pedosphaerae];o__[Pedosphaerales];f__Ellin515;g__	0	0	0	0	0	0	0	0	0	0	0	0	0	0	0	0	0	0	0	0	0	0	0	0.000393856	0	0.005481121	0	0	0	0	0	0	0	0	0	0	0	0	0	0	0	0	0	0	0	0	0	0	0
k__Bacteria;p__Verrucomicrobia;c__[Pedosphaerae];o__[Pedosphaerales];f__Ellin517;g__	0	0	0	0	0	0	0	0	0	0	0	0	0	0	0	0	0	0	0	0	0	0	0	0	0	0.002436054	0	0	0	0	0	0	0	0	0	0	0	0	0	0	0	0	0	0	0	0	0	0	0
k__Bacteria;p__Verrucomicrobia;c__[Pedosphaerae];o__[Pedosphaerales];Other;Other	0	0	0	0	0	0	0.000964785	0	0	0	0	0	0	0.00067766	0	0	0	0	0	0	0	0	0	0	0	0.001218027	0	0	0	0	0	0	0	0	0	0	0	0	0	0	0	0	0	0	0	0	0	0	0
k__Bacteria;p__Verrucomicrobia;c__[Spartobacteria];o__[Chthoniobacterales];f__[Chthoniobacteraceae];g__	0	0	0	0	0	0	0	0.000782473	0.001410437	0	0.000418585	0	0.000534759	0.000903546	0	0	0	0.000867679	0	0	0	0	0	0	0	0	0.000382848	0	0	0.00129199	0.000619963	0	0.000425532	0.00036846	0	0	0	0	0	0	0	0	0	0	0	0	0	0.00091631	0
k__Bacteria;p__Verrucomicrobia;c__[Spartobacteria];o__[Chthoniobacterales];f__[Chthoniobacteraceae];g__Candidatus Xiphinematobacter	0	0	0	0	0	0	0	0	0.001410437	0	0	0	0	0	0	0	0	0	0	0	0	0	0	0.000393856	0	0	0	0	0	0	0	0	0	0	0	0.007361488	0	0	0	0	0	0.000722543	0	0	0	0	0.000434972	0	0
k__Bacteria;p__Verrucomicrobia;c__[Spartobacteria];o__[Chthoniobacterales];f__[Chthoniobacteraceae];g__Chthoniobacter	0	0	0	0	0.000739372	0	0	0	0.008462623	0	0	0	0	0	0	0	0	0	0	0	0	0	0	0.000393856	0	0.00182704	0	0	0	0	0	0	0	0	0	0	0	0	0	0	0	0	0	0	0	0	0	0	0
k__Bacteria;p__Verrucomicrobia;c__[Spartobacteria];o__[Chthoniobacterales];f__[Chthoniobacteraceae];g__DA101	0	0	0	0	0	0	0	0	0.007052186	0	0	0	0	0	0	0	0	0.000867679	0	0	0.000345066	0	0	0	0	0.023142509	0.000765697	0	0	0	0	0	0	0.00036846	0	0.000387447	0	0	0	0	0	0	0	0	0	0.001020408	0.000434972	0	0.000794281
k__Bacteria;p__Verrucomicrobia;c__[Spartobacteria];o__[Chthoniobacterales];f__[Chthoniobacteraceae];g__Ellin506	0	0	0	0	0	0	0	0	0.001410437	0	0	0	0	0	0	0	0	0	0	0	0	0	0	0	0	0	0	0	0	0.000430663	0.000619963	0	0	0	0	0	0	0	0	0	0	0	0	0	0	0	0	0	0
k__Bacteria;p__Verrucomicrobia;c__[Spartobacteria];o__[Chthoniobacterales];f__[Chthoniobacteraceae];Other	0	0	0	0	0	0	0	0	0.007052186	0	0	0	0.000534759	0	0	0	0	0	0	0	0.000690131	0	0	0.000787712	0	0	0	0	0	0	0	0	0	0	0	0	0	0	0	0	0	0	0	0	0	0	0.000434972	0	0
k__Bacteria;p__Verrucomicrobia;c__[Spartobacteria];o__[Chthoniobacterales];Other;Other	0	0	0	0	0	0	0	0	0.002820874	0	0	0	0	0	0	0	0	0	0	0	0	0	0	0	0	0	0	0	0	0	0	0	0	0	0	0	0	0	0	0	0	0	0	0	0	0	0	0	0
k__Bacteria;p__Verrucomicrobia;c__Opitutae;o__Opitutales;f__Opitutaceae;g__	0.000460617	0	0	0	0	0	0	0	0.004231312	0	0	0	0.000534759	0	0	0	0	0	0	0	0	0	0	0	0	0.000609013	0	0	0	0	0.002479851	0	0	0	0	0	0	0	0	0	0	0.000361272	0	0	0	0	0.000869943	0.024129505	0
k__Bacteria;p__Verrucomicrobia;c__Opitutae;o__Opitutales;f__Opitutaceae;g__Opitutus	0	0	0	0	0	0	0	0	0.005641749	0	0	0	0	0	0	0	0	0.001301518	0	0	0	0	0	0.000393856	0	0.000609013	0	0	0	0	0	0	0	0	0	0	0	0	0	0	0	0	0.000433276	0	0	0.000510204	0	0	0
k__Bacteria;p__Verrucomicrobia;c__Opitutae;o__Opitutales;f__Opitutaceae;Other	0	0	0	0	0.000739372	0	0	0	0.005641749	0	0	0	0	0	0	0	0	0	0	0	0	0	0	0	0	0	0	0	0	0	0.001859888	0	0	0	0	0	0	0	0	0	0	0	0	0	0	0	0	0	0
k__Bacteria;p__Verrucomicrobia;c__Verruco-5;o__WCHB1-41;f__RFP12;g__	0	0	0	0	0	0	0	0	0	0	0	0	0	0	0	0	0	0	0	0	0	0	0.000224417	0	0	0	0	0	0	0	0	0	0	0	0	0	0	0	0	0	0	0	0	0	0	0	0	0	0
k__Bacteria;p__Verrucomicrobia;c__Verrucomicrobiae;o__Verrucomicrobiales;f__Verrucomicrobiaceae;g__	0	0	0	0	0.000369686	0	0	0	0.007052186	0	0	0	0.000534759	0	0	0	0	0	0	0	0	0	0	0	0	0.000609013	0.000382848	0	0	0	0.000619963	0	0	0	0	0.000387447	0	0	0	0	0	0	0.000433276	0	0	0	0	0.000305437	0
k__Bacteria;p__Verrucomicrobia;c__Verrucomicrobiae;o__Verrucomicrobiales;f__Verrucomicrobiaceae;g__Akkermansia	0	0	0	0	0	0	0	0	0	0	0	0	0	0	0.000961076	0	0	0	0	0	0	0	0	0	0	0	0	0.000492611	0	0	0	0	0	0.00036846	0	0.00232468	0	0	0	0	0	0	0	0	0	0.001020408	0	0	0
k__Bacteria;p__Verrucomicrobia;c__Verrucomicrobiae;o__Verrucomicrobiales;f__Verrucomicrobiaceae;g__Luteolibacter	0	0.003454231	0	0	0	0	0.001447178	0	0.005641749	0	0.000418585	0	0	0	0	0	0	0.000433839	0	0	0.001725328	0	0	0.000393856	0.000399361	0	0	0	0	0	0	0	0.000425532	0	0	0	0	0	0	0	0	0	0	0	0	0.001020408	0	0	0
k__Bacteria;p__Verrucomicrobia;c__Verrucomicrobiae;o__Verrucomicrobiales;f__Verrucomicrobiaceae;g__Prosthecobacter	0	0	0	0	0	0	0.001447178	0	0	0	0	0	0	0	0	0	0	0	0	0	0	0	0	0	0	0	0	0	0	0	0	0	0	0	0	0.000387447	0	0	0.00041876	0	0	0	0	0	0	0	0	0	0
k__Bacteria;p__Verrucomicrobia;c__Verrucomicrobiae;o__Verrucomicrobiales;f__Verrucomicrobiaceae;Other	0	0.000431779	0	0	0	0	0	0	0.002820874	0	0	0	0	0	0	0	0	0	0	0	0	0	0	0	0	0	0	0	0	0	0	0	0	0.00036846	0	0	0	0	0	0	0	0	0	0	0	0	0	0	0
k__Bacteria;p__Verrucomicrobia;Other;Other;Other;Other	0	0	0	0	0	0	0	0	0.004231312	0	0	0	0	0	0	0	0	0	0	0	0	0	0	0	0	0	0	0	0	0	0	0	0	0	0	0	0	0	0	0	0	0	0	0	0.00045045	0	0	0	0
k__Bacteria;p__WPS-2;c__;o__;f__;g__	0	0	0	0	0	0	0	0	0	0	0.000418585	0	0	0	0.003844306	0	0	0	0	0	0	0	0.000224417	0	0	0.001218027	0	0	0	0	0	0	0	0	0	0	0	0	0	0	0	0	0	0	0.00045045	0	0	0	0
k__Bacteria;p__WS2;c__Kazan-3B-09;o__;f__;g__	0	0	0	0	0	0	0	0	0	0	0	0	0	0	0	0	0	0	0	0	0	0	0	0	0	0.00182704	0	0	0	0	0	0	0	0	0	0	0	0	0	0	0	0	0	0	0	0	0	0	0
k__Bacteria;p__WS3;c__PRR-12;o__LD1-PA13;f__;g__	0	0	0	0	0	0	0	0	0	0	0	0	0	0	0	0	0	0	0	0	0	0	0	0	0	0	0	0	0	0.000430663	0	0	0	0	0	0	0	0	0	0	0	0	0	0	0	0	0	0	0
k__Bacteria;p__WS3;c__PRR-12;o__Sediment-1;f__PRR-10;g__	0	0	0	0	0	0	0	0	0	0	0	0	0	0	0	0	0	0	0	0	0	0	0	0	0	0.004872107	0	0	0	0	0	0	0	0	0	0	0	0	0	0	0	0	0	0	0	0	0	0	0
k__Bacteria;p__WS5;c__;o__;f__;g__	0	0	0	0	0	0	0	0	0	0	0	0	0	0	0	0	0	0	0	0	0	0	0	0	0	0	0	0	0	0	0	0	0	0	0	0	0	0	0	0	0	0	0	0	0	0	0	0	0
k__Bacteria;p__WYO;c__;o__;f__;g__	0	0	0	0	0	0	0	0	0	0	0	0	0	0.00067766	0	0	0	0	0	0	0	0	0	0	0	0	0.000765697	0	0	0	0	0.003916449	0	0.00073692	0	0	0	0	0	0	0.000387447	0.000722543	0	0	0	0	0.000434972	0	0
Unclassified;Other;Other;Other;Other;Other	0	0	0	0	0.001848429	0.000853097	0	0	0	0	0	0	0.000534759	0.000225887	0.000961076	0.000490918	0.002270148	0.003036876	0	0.001416431	0.001380262	0.000992063	0	0	0	0	0.001148545	0.000985222	0	0.002583979	0.001239926	0.002610966	0	0.00110538	0	0.00116234	0.000267953	0.000366435	0	0	0.000387447	0	0.002166378	0	0	0	0.000869943	0.000610874	0
[truncated: 37 more columns]
